# Supplementary material for: GPR174 signals via Gαs to control a CD86-containing gene expression program in B cells
Source: Proc Natl Acad Sci U S A. 2022 May 31;119(23):e2201794119. doi: 10.1073/pnas.2201794119 (PMC9191659; doi:10.1073/pnas.2201794119)
Supplement: Supplementary File [file pnas.2201794119.sd01.xlsx]

## Sheet: 0 hr GPR174 WT versus KO
gene	baseMean	log2FoldChange	padj
Sdc1	42.4198	1.65312	0.000674696
Rpl15	228.976	1.20941	4.34e-10
Gpr174	945.914	1.01991	2.26e-36
Ccdc21	156.265	0.871312	0.00847271
Frat2	246.078	0.726795	0.000138494
C230091D08Rik	282.33	0.576463	0.00480127
Lsm14a	2219.99	0.552547	4.36e-17
Zbtb2	365.291	0.535986	0.00472866
Mcts1	291.727	0.534776	0.00834143
Ivns1abp	4062.4	0.5228	2.87e-14
Ahnak	4514.27	0.515317	5.76e-14
Ube2d2	596.63	0.5111	8.28e-06
Plekhf2	764.238	0.497862	3.57e-06
Pppde1	571.434	0.458645	0.000743129
Tuba1a	482.16	0.457755	0.00216006
Ube2d1	513.185	0.433868	0.00209709
Klf2	1933.46	0.430535	8.04e-11
Ube3a	573.835	0.410842	0.00766614
Rap1b	2576.46	0.410691	3.1e-10
Myadm	1265	0.40509	0.000220167
Mir5109	909.67	0.40382	0.000147808
Samd9l	5801.69	0.382194	1.34e-10
Cd24a	4528.17	0.373827	2.52e-05
Fxyd5	1350.47	0.345737	0.000124186
Lars2	18744.4	0.337377	2.84e-05
Dnajc9	1389.1	0.334839	0.000432516
Ube2d3	1392.3	0.326201	0.000186976
Grap	1892.93	0.309367	0.00596244
Rin3	1679.28	0.306693	0.000190686
Capn7	2007.83	0.294907	0.00284533
Calm2	1777.47	0.286344	0.000448536
S100a10	1090.3	0.286179	0.00950088
Kctd12	1782.17	0.275409	0.00114836
Foxj2	1510.95	0.266936	0.00918282
Ypel3	1794.06	0.262795	0.00785624
Acin1	2819.87	0.260653	0.000199731
Ccar1	2392.99	0.255084	0.000559132
Erbb2ip	2911.31	0.244242	0.00142013
Mndal	6072.03	0.234988	0.000733762
Purb	2979.57	0.232368	0.00332578
Card6	2982.34	0.232366	0.00573795
Cul3	2053.63	0.231683	0.00480127
Tnks2	3018.03	0.215767	0.00476377
Ms4a1	7693.63	0.176891	0.00666462
Cd38	4104.75	-0.249972	0.000845117
Cd83	2069.76	-0.303051	0.00315347
Trio	830.558	-0.346378	0.00596244
Slc25a19	771.066	-0.346808	0.00577469
Ly6a	2352.1	-0.347353	0.00110262
Stat1	5668.2	-0.354901	2.89e-05
Vmp1	492.633	-0.394366	0.00918282
Jak3	546.918	-0.447733	0.00105107
Dck	615.137	-0.472745	0.000220167
Zbp1	408.983	-0.48146	0.00351547
Nlrc5	1144.5	-0.524227	8.76e-07
Gdap10	491.307	-0.536705	0.000875494
Serpina3g	531.177	-0.551396	4.11e-06
Pla2g16	318.17	-0.605385	0.00133134
Mpeg1	231.909	-0.606823	0.00541691
Kif15	134.685	-0.763761	0.0040608
Prc1	108.062	-0.899388	0.00476377
Cenpe	256.728	-1.16963	1.65e-10
Ccnb2	76.2317	-1.17541	0.00596244
Mki67	1784.41	-1.22775	0.000448536
Kif11	129.529	-1.24801	2.23e-05
Hist1h1b	78.2822	-1.2592	0.000190686
Aspm	122.867	-1.26777	8.76e-07
S1pr2	83.6319	-1.27368	0.000138494
Basp1	96.8466	-1.2985	0.000396463
Cenpf	142.402	-1.33386	7.54e-10
Kif4	63.3157	-1.42544	0.00472866
Ccna2	79.2023	-1.46406	4.11e-06
Nek2	58.8352	-1.56175	0.000432516
Mcm10	28.1067	-1.75407	0.00541691
Gm600	114.66	-1.82359	7.54e-10
Cdk1	30.9904	-1.95399	0.00245289
Esco2	28.8076	-2.06014	0.000601148
Tox	24.6781	-2.09608	0.00629043
Camp	21.6523	-2.42008	0.00531414
E2f7	19.6907	-2.47649	0.000512231

## Sheet: 4 hr GPR174 WT versus KO
gene	baseMean	log2FoldChange	padj
Cables1	133.484	3.97632	4.72e-50
Msrb3	71.1838	3.85188	1.25e-25
Rnf125	33.9947	3.4328	1.49e-12
B3gnt7	95.4297	3.27763	1.05e-31
Crem	572.687	3.03538	1.04e-110
Plk2	222.198	2.90538	1.68e-50
Fosl2	59.0694	2.68546	1.04e-15
Litaf	529.71	2.40319	8.6e-94
Sik1	424.153	2.24927	2.55e-79
Rundc3b	25.5696	2.24476	1.16e-05
Pde7b	32.9932	2.22223	6.54e-07
Il1b	37.6411	2.22051	6.83e-07
Vps37b	1346.63	2.18202	1.03e-134
Cd86	759.612	2.15261	2.61e-92
Gfod1	193.884	2.07953	5.53e-33
Itgb3	1439.23	1.94677	1.07e-79
Uck2	101.671	1.93829	3.92e-16
Pde4d	245.038	1.92162	9.51e-31
Asph	66.9294	1.89217	6.29e-11
Nr4a2	34.6936	1.80242	1.22e-05
Pde3b	2136.65	1.70766	1.05e-97
Fpgs	173.14	1.671	1.21e-22
Ildr1	47.2051	1.64316	1.86e-06
Syngr2	1760.22	1.62766	2.64e-80
Tubb2a	28.5641	1.57132	0.00209371
Gm14137	62.6911	1.56951	5.33e-05
Armc9	592.422	1.56074	1.47e-31
Zyx	410.132	1.55705	5.31e-31
Nphp4	41.4455	1.53556	0.000284099
P2ry10	2635.15	1.52876	1.13e-98
Flt3	33.4352	1.52836	0.000926383
Pmepa1	119.945	1.51824	1.92e-12
Nr4a3	60.664	1.51546	7.19e-06
Dnahc17	128.312	1.50474	1.8e-11
Tbc1d30	25.9577	1.49415	0.00593829
Stat4	2517.68	1.49243	1.93e-112
Ets2	1137.29	1.48368	6.56e-50
Myl4	55.6114	1.47975	2.1e-06
Tnfrsf1b	357.617	1.46639	3.41e-27
Rgs2	469.171	1.41265	5.22e-28
Grasp	31.0083	1.4045	0.00431995
Cyth1	2648.52	1.37807	1.02e-109
4933406I18Rik	36.8922	1.36086	0.00302447
Gad1	75.1252	1.3516	7.09e-07
Phlpp1	694.287	1.2805	3.73e-45
Apbb2	60.1594	1.27235	0.000206348
Hs3st1	210.201	1.259	4.75e-12
Antxr2	181.123	1.24975	2.4e-10
Gpr171	3278.66	1.24842	2.97e-50
Cpd	66.9174	1.24813	1.77e-05
Rasal2	39.8841	1.24526	0.00202137
Tsc22d1	203.692	1.22507	3.34e-13
Kctd12	1390.97	1.22296	9.95e-37
1700017B05Rik	526.172	1.21362	3.14e-29
Ptger4	154.321	1.20228	1.17e-08
F5	53.2115	1.19072	0.000593454
Ccr7	2674.16	1.1754	7.24e-60
Dusp1	128.315	1.1603	3.11e-08
Gpr132	1221.29	1.14034	1.67e-48
Neil1	307.475	1.13536	7.87e-13
Socs3	58.61	1.13153	0.00114681
Lamb3	70.7267	1.12061	0.00013986
Stat3	1777.94	1.11173	2.1e-50
Trib1	178.683	1.10959	4.87e-11
Trim25	5438.49	1.08392	4.78e-58
A530032D15Rik	75.9212	1.08115	0.000131493
Mpeg1	206.619	1.0696	2.77e-07
Spata13	1542.1	1.0616	1.91e-31
6330403A02Rik	85.1535	1.05358	0.000280276
Coq10b	57.1835	1.05261	0.00173386
Ptprj	2409.79	1.04996	1.61e-62
Pde8a	147.001	1.04981	1.67e-08
Got1	657.254	1.04916	1.74e-19
Gdi2	5073.56	1.04788	7.06e-69
Ddx25	90.9282	1.04647	4.75e-05
Dtx4	145.668	1.04574	5.18e-08
Ppp1r16b	3343.4	1.03566	1.05e-61
Cdk5r1	70.0364	1.02729	0.00208594
Whrn	260.484	1.01846	2.36e-09
Sipa1l1	1572.39	0.996704	7.26e-46
Isy1	855.994	0.982311	1.6e-23
Apitd1	85.6685	0.978709	0.000167133
Rrad	135.408	0.968389	4.27e-06
Zfp958	339.433	0.967454	4.04e-13
Junb	239.619	0.960905	1.65e-08
Tgif1	1076	0.934818	3.86e-29
Prim2	135.348	0.931982	6.37e-06
Cytip	4237.82	0.931893	2.08e-58
Sla	1823.66	0.931461	4.56e-37
Inpp5d	2697.74	0.924037	2.99e-49
Marcks	416.758	0.920381	1.99e-14
Cdt1	558.672	0.920281	1.53e-16
Kctd11	76.4434	0.917017	0.00104324
Trim11	771.12	0.914948	2.21e-20
Fyn	519.607	0.9127	2.99e-18
Arid5a	725.931	0.907573	2.34e-19
Lamc1	598.423	0.907502	5.62e-19
Chst10	350.331	0.893949	5.48e-13
Scd1	6603.14	0.890587	4.72e-52
Nr4a1	465.529	0.881564	1.15e-10
Kdm6b	1122.91	0.856779	2.08e-22
Ppp1r15a	215.887	0.848293	7.68e-06
Sfn	367.699	0.839596	7.87e-11
Cblb	2575.4	0.839509	9.17e-42
Satb1	4664.05	0.83919	2.39e-40
Lrrc8d	736.584	0.838482	7.14e-18
Stk17b	9248.45	0.837689	6.5e-59
Alkbh6	489.608	0.836594	3.91e-14
Sipa1l2	390.483	0.828824	1.66e-11
Fzd5	121.08	0.828465	0.000176808
Bre	347.339	0.822978	2.16e-10
Tk1	218.827	0.810381	3.64e-05
Ttc28	245.061	0.808326	5.77e-08
Arl5c	1167.37	0.807184	3.88e-21
Myo1d	79.4475	0.804976	0.00837971
Il6st	241.446	0.804634	1.2e-06
Ier2	340.767	0.799268	2.07e-08
Chst11	149.759	0.792758	0.00373067
Pou6f1	504.944	0.791001	1.53e-13
Vopp1	136.376	0.76915	0.000438301
Isca1	101.067	0.763216	0.0038104
Gadd45a	165.113	0.755374	8.42e-05
Flnb	467.135	0.753058	2.22e-08
Bcl7a	605.794	0.747287	5.41e-12
Bcl3	849.837	0.746648	8.02e-17
Csrp1	202.956	0.745976	0.000264657
Abca1	2556.66	0.739916	2.65e-30
Trp53inp2	246.779	0.734684	1.33e-06
Cotl1	463.015	0.724751	1.01e-07
Bcl2l11	1032.99	0.711877	3.03e-17
Panx1	216.7	0.700852	0.000198117
Per1	607.821	0.70011	1.63e-10
Zfp948	183.545	0.694904	9.93e-05
Arhgap31	250.641	0.691062	1.61e-05
Plcxd2	210.687	0.690352	2.56e-05
Arhgap39	217.721	0.683103	0.000196531
Cd83	1606.92	0.679554	2.17e-12
Aplp2	303.065	0.67198	1.69e-06
B4galt5	623.967	0.671599	2.56e-11
Arap2	1631.65	0.666303	6.91e-18
Prdx6	449.95	0.659591	1.3e-07
Laptm5	6602.85	0.657188	7.3e-20
Slc2a6	297.208	0.657084	9.15e-06
Cd93	195.843	0.654544	0.000931335
Bmf	286.021	0.6534	8.02e-05
Mfsd6	265.723	0.652352	0.000100182
Hepacam2	256.724	0.640171	0.000226892
Ssh2	7004.87	0.632533	1.64e-22
Sh2d2a	523.375	0.63251	1.15e-08
Tnrc18	716.698	0.620471	5.37e-10
Suox	134.518	0.620219	0.00586662
Tmem123	4224.79	0.613722	4.81e-21
Adck4	204.535	0.60765	0.00115451
Itprip	516.922	0.605703	0.000131493
Dennd4a	4618.18	0.592622	1.14e-24
Irak3	642.595	0.591665	4.16e-08
Pisd-ps1	453.786	0.586266	4.05e-06
Chchd10	807.656	0.586122	1.77e-07
Eif2ak3	1331.84	0.584946	1.92e-14
Cerk	3218.05	0.582122	7.76e-21
Tob2	887.012	0.581138	1.07e-08
Prkca	283.557	0.578151	0.000453316
Dnase1l3	237.606	0.575258	0.000584672
Mxi1	299.708	0.5732	7.05e-05
Ugcg	3713.22	0.564447	1.24e-19
Sdhaf1	190.701	0.561442	0.00479811
Gpr174	1011.44	0.557582	1.28e-09
Gramd3	1208.6	0.556663	2.62e-08
Spata2	198.116	0.55603	0.00634919
Rel	3495.78	0.555173	6.16e-16
Trp53i11	1859.51	0.554211	6.28e-15
Ehd1	341.881	0.553029	0.00056472
Dusp2	820.488	0.551092	3.04e-08
Tmed5	1178.56	0.549237	3.85e-11
Mef2d	1967.39	0.546748	4.52e-15
Nsf	1280.91	0.543769	5.92e-12
Cenpa	451.157	0.542801	1.34e-05
Dusp3	206.106	0.539332	0.00687262
Notch1	281.397	0.538788	0.00048336
Fryl	3175.89	0.538487	1.33e-15
Sema4b	1092.82	0.529456	9.36e-08
Rab43	935.497	0.524066	8.41e-09
Dnajb2	258.188	0.523561	0.00241711
Ccr6	826.221	0.522127	2.1e-06
Emd	1084.17	0.517709	3.12e-09
Zhx2	943.33	0.515822	1.55e-08
Tpm4	1772.18	0.512649	5.52e-12
Klhdc3	355.91	0.512454	0.000179529
Fam102b	213.763	0.512349	0.00722725
4933407C03Rik	2516.14	0.511393	1.63e-14
Psd	205.039	0.510946	0.00687599
Itpr3	1685.38	0.507352	7.5e-13
Sgms1	1970.64	0.505851	2.16e-09
Pde4b	4167.9	0.505622	2e-16
Avl9	1123.38	0.499998	3.41e-07
Tcf12	1387.02	0.499435	4.81e-10
Pld3	507.133	0.49827	3.77e-05
Zfp295	353.592	0.49801	0.000637282
Sik3	886.099	0.496851	1.39e-08
Camsap2	873.143	0.496267	1.8e-07
Smad3	286.333	0.494726	0.00152867
Tmsb4x	21120.2	0.492078	2.35e-11
Unc45a	397.256	0.491	0.000167133
Traf1	355.898	0.489208	0.00646952
Dgke	600.712	0.487237	1.03e-05
Gch1	223.044	0.486659	0.00852263
Vpreb3	739.868	0.483496	9.05e-06
Mllt3	296.859	0.482171	0.0013495
P2rx4	561.571	0.481392	1.9e-05
Itgav	678.483	0.480511	2.61e-05
Ulk1	362.688	0.476872	0.000518527
Mast2	275.55	0.474132	0.00743503
Fam69a	1006.56	0.473284	1.66e-07
Xylt1	545.865	0.472069	0.000601423
Cxcr5	2040.8	0.467094	1.96e-08
Coro1c	441.275	0.464245	0.00077283
Plekha2	2600.67	0.46183	4.82e-12
Ifngr1	670.076	0.460961	4.15e-06
Spata6	244.038	0.45875	0.00828733
Nsun4	380.887	0.456508	0.0013495
Rab5b	272.129	0.452039	0.00566984
Gfpt1	869.172	0.451899	3.86e-06
Trps1	454.102	0.451641	0.000197701
Nucb2	340.663	0.451598	0.00162935
Donson	533.875	0.450846	0.000203772
Pxn	456.753	0.449298	0.000207714
S100a11	421.762	0.448925	0.00100424
1500003O03Rik	394.119	0.448381	0.000984138
Pik3r5	420.664	0.447816	0.00175919
Zfp52	800.906	0.447318	0.000144535
Arl6ip1	1873.37	0.44576	1.39e-08
Tgfb1	874.189	0.444551	2.71e-05
Lamtor2	396.19	0.443629	0.00816317
Wbp11	619.899	0.443561	0.000113562
Cux1	1347.27	0.44017	1.44e-06
Fam107b	5842.77	0.439586	1.46e-08
Cnot6l	1147.32	0.43536	2.28e-07
C920009B18Rik	939.461	0.428024	0.000496848
1700113A16Rik	365.617	0.42478	0.0054615
Galnt6	333.514	0.421499	0.00545423
Scd2	380.746	0.413344	0.00784198
Ercc5	336.174	0.411422	0.00857272
Trim65	478.337	0.409913	0.00283265
Klhl14	510.569	0.405282	0.00176196
Lemd3	557.564	0.403673	0.000729885
Zfp36l1	4738.17	0.402397	9.69e-12
Fam102a	576.745	0.402156	0.000775486
Prkar1a	3516.07	0.401077	2.56e-07
Vasp	1122.56	0.399324	4.42e-05
Sf3a1	665.258	0.398057	0.00111783
Neu1	675.856	0.397278	0.00048328
Snrnp25	366.659	0.396514	0.00610523
Ly6a	2220.28	0.396104	0.000786032
Abcb10	477.072	0.392929	0.00538988
Il10ra	1311.48	0.391267	0.000248646
Fam100a	422.625	0.390334	0.00428626
Nfkb2	829.265	0.388387	0.000117436
Abi3	751.663	0.387298	0.000458232
Dgkd	4781.91	0.383554	1.14e-09
Aldh9a1	504.321	0.382096	0.00243554
Klf13	1754.7	0.382051	3.45e-06
Tfrc	716.641	0.381168	0.00258692
Rasgef1b	1083.27	0.37971	9.12e-05
Commd4	734.756	0.376914	0.000262765
Zfp36l2	1163.48	0.376506	6.16e-05
D16Ertd472e	497.349	0.376143	0.00937924
Pou2af1	17165.9	0.368911	6.69e-08
Kras	1563.03	0.367792	0.000108096
Cyb5r3	809.542	0.363896	0.000867001
Pip5k1c	721.739	0.359128	0.00152071
Relb	478.31	0.357849	0.00581073
Mthfd1l	537.531	0.354742	0.00650612
Cnpy3	770.11	0.353672	0.00116316
Uvrag	1152.92	0.352164	0.00056472
Sidt2	1418.82	0.346825	0.000180064
Slc20a1	618.186	0.345912	0.00244282
Usp38	1239.51	0.344017	0.000232109
Msn	11207.8	0.342013	2.99e-06
Rrbp1	1444.09	0.337997	6.97e-05
Mlxip	2516.58	0.334861	2.17e-05
Ptma	766.094	0.334628	0.00628896
Nadk	558.806	0.334091	0.00718673
Spin1	697.514	0.333234	0.00477948
Synj1	634.478	0.332504	0.00610523
Btg2	2083.5	0.326293	0.000334865
Tsc22d3	1145.91	0.325311	0.00629622
Fam46a	851.28	0.323191	0.00432924
Rab8b	738.676	0.322149	0.00728808
Skil	2288.05	0.322082	9.05e-06
Fth1	9191.21	0.321647	0.000507944
Paf1	942.252	0.321483	0.00381996
Cast	953.167	0.317094	0.00170831
Mll5	9563.65	0.316717	8.49e-08
Txndc16	1411.15	0.312744	0.00172363
Chst15	903.283	0.310801	0.00202137
Zfp106	3402.33	0.307413	6.27e-05
Pnrc1	1089.32	0.307017	0.00178203
Dcaf12	1187.61	0.298882	0.00105644
Hif1a	989.446	0.298544	0.00223834
Prrc2a	2972.83	0.292689	0.000158044
Rasa3	3363.56	0.289678	0.000118074
Dhx40	1051.73	0.288521	0.00857041
Capzb	1762.43	0.287871	0.000765337
Aff1	2681.42	0.284998	0.000136766
Hsp90b1	5276.14	0.282529	4.18e-05
Rnf145	1981.22	0.281019	0.000470036
Mta3	995.95	0.280605	0.00699927
Stt3b	1223.85	0.277521	0.0026868
Neurl3	4518.55	0.276363	0.000134526
Plekhm1	1966.5	0.274834	0.000470334
Rab8a	1168.03	0.272098	0.00748213
Jak1	6340.96	0.269812	0.000282322
Nr3c1	1599.59	0.269263	0.00162935
Zdhhc18	1748.37	0.268918	0.00221934
H3f3b	1704.73	0.267226	0.00599966
Fbxo11	2059.06	0.266245	0.00645106
Hip1r	1251.9	0.263617	0.00437291
Gnb1	1895.14	0.262202	0.00452295
Polr2a	3433.82	0.262187	0.000298119
Il2rg	3470.86	0.258247	0.00130437
Cnbp	5406.15	0.239484	0.000864215
Slc25a3	2690.46	0.237495	0.00191194
Eif4g3	3470.49	0.216415	0.00389821
Serinc3	17922.4	0.215734	0.00113552
Nfatc3	5798.43	0.211167	0.00432924
Mef2c	7906.68	0.208812	0.00175919
Gm608	6386.16	0.208482	0.00759242
Ddx6	4474.12	0.200286	0.00630818
Itsn2	4655.19	-0.223095	0.00464451
Zfp292	3610.27	-0.225124	0.00176196
Cbx7	1988.96	-0.226508	0.00870481
Rapgef6	4421.09	-0.22988	0.00204865
Erbb2ip	2633.88	-0.232437	0.00186158
Ddx17	6001.66	-0.23346	0.000992616
B3gnt5	2496.77	-0.237011	0.00264596
Wdfy4	3808.85	-0.237427	0.00642947
D14Abb1e	2897.32	-0.24014	0.00432924
Arhgef6	1558.71	-0.241873	0.00759242
Fus	1948.12	-0.244285	0.00791735
Ccm2	1496.27	-0.246287	0.00563944
Slmap	1189.61	-0.248815	0.00963722
H2-Eb1	12150.9	-0.251292	0.00352
Dnm2	1339.13	-0.252306	0.00593829
Fli1	3516.62	-0.252783	0.000416887
Arhgef1	4829.68	-0.254749	0.000230827
Traf3ip3	1761.08	-0.256263	0.00303098
Zmynd8	1354.3	-0.2583	0.00534342
Eif3e	1587.62	-0.258846	0.00980419
Klhl24	4841.91	-0.261933	0.000700691
Msi2	1409.69	-0.262677	0.0028124
Arhgap4	1381.15	-0.266381	0.00413626
Mtpn	2225.72	-0.266714	0.00647743
Hivep2	2438.6	-0.267253	0.00673206
Sesn1	2243.36	-0.267679	0.000270236
Phip	3783.13	-0.267972	0.00012625
Pikfyve	2286.78	-0.269432	0.00722336
Mtdh	1916.99	-0.271738	0.00319726
Zdhhc20	1414.55	-0.274436	0.00302447
Cul3	1890.67	-0.275879	0.000559952
Capn7	1499.98	-0.27588	0.00645644
Sell	6983.6	-0.279367	5.82e-05
H2-Ob	10422.9	-0.280696	2.55e-06
Leng8	4172.07	-0.281157	0.000947863
Arid1b	1468.3	-0.281671	0.00846649
Cd48	888.406	-0.283199	0.00630813
Eif4a2	4197.17	-0.284949	0.00318368
Etnk1	3067.32	-0.28556	5.68e-05
Adam19	1827.25	-0.286107	0.000926383
Arid4b	2420.14	-0.286187	0.00122096
Itpr1	1292.25	-0.286846	0.00175919
Glt25d1	1116.39	-0.287853	0.00432924
Prkd2	1771.73	-0.289564	0.00100424
Hipk1	3674.52	-0.290935	3.91e-05
Zfml	2026.29	-0.290963	0.0008182
4933421E11Rik	724.115	-0.292837	0.00882455
Kif21b	4850.2	-0.293173	0.000493369
Map4k1	1871.97	-0.293175	0.000253024
Myo1e	1689.66	-0.293868	0.00143453
Ccdc88c	1830.95	-0.294714	0.000130563
Trim12a	922.787	-0.294823	0.00408424
Lrch1	958.977	-0.294979	0.00368103
Csnk1g3	1743.99	-0.295158	0.000207678
Arhgef18	2875.41	-0.295654	0.000297803
Atp2a3	1518.19	-0.29655	0.00181389
Ikbkb	1201.96	-0.296663	0.00817387
Srsf1	3452.17	-0.299877	0.00196211
Zcchc7	1440.81	-0.301898	0.00671483
2022-09-11	820.952	-0.307984	0.00345655
Grap	1337.53	-0.311534	0.000677883
Apobec3	6707.65	-0.312076	6.09e-06
Rap1b	1265.82	-0.312884	0.000758962
Trio	1230.78	-0.317893	0.00432924
Ptprc	10191	-0.318568	5.27e-07
Sh3bp2	917.758	-0.319497	0.00701168
Trim35	731.474	-0.320203	0.00732591
Dmtf1	1324.68	-0.320378	0.00650612
Ttc14	2077.76	-0.325834	0.00071285
Kdm5d	1062.56	-0.326251	0.00967842
Plek	2002.95	-0.326697	0.000191302
Filip1l	5849.01	-0.326806	7.38e-08
Adcy7	1574.36	-0.328098	0.00023421
Clec2i	812.885	-0.329875	0.000985923
Atp11c	591.77	-0.331806	0.00669272
Sh3bp5	1557.67	-0.332832	0.000192637
Lgmn	606.955	-0.33462	0.00497658
Irf8	2016.61	-0.335189	3.07e-05
Ms4a6c	896.268	-0.337473	0.0015759
Ints4	779.496	-0.34039	0.00242241
Zfp207	3689.78	-0.341429	2.49e-06
Nap1l1	2360.19	-0.34211	3.52e-06
Nfatc1	2470.4	-0.342791	3.41e-05
Reep3	752.774	-0.342978	0.00204865
Faim3	6311.28	-0.343033	5.25e-05
Slc14a1	808.006	-0.343932	0.000690603
Nek7	835.878	-0.345305	0.000437689
Arhgef3	3121.47	-0.349462	2.48e-06
Stat2	1384.68	-0.349965	0.00162935
Icosl	2224.08	-0.351472	3.1e-06
Cd53	4093.2	-0.351495	5.77e-08
Gimap4	3015.86	-0.354853	5.3e-07
Dock11	3125.93	-0.356052	2.29e-07
Mbd2	1376.23	-0.358104	3.74e-05
Uba7	719.137	-0.358261	0.00581073
Rap1gds1	739.851	-0.359956	0.00122096
Klhl6	1321.34	-0.360274	1.53e-05
Dock10	3977.75	-0.36172	6.83e-07
Bank1	7310.3	-0.362125	3.64e-08
Dmxl1	4461.92	-0.36259	2.08e-09
Dennd1c	1191.18	-0.362898	0.000130843
Arglu1	2212.58	-0.36581	1.64e-05
Tspan32	855.177	-0.365994	0.000507944
Il21r	1560.8	-0.366206	2.04e-06
Fam65b	5648.77	-0.366705	7.87e-06
Xkrx	1082.39	-0.368678	0.000161301
Gas5	6052.75	-0.369342	4.9e-06
Mycbp2	8162.6	-0.370494	8.53e-08
Hmgcs1	702.126	-0.372763	0.000884427
H2-DMa	1451.76	-0.373844	0.0012834
1110003E01Rik	2522.07	-0.373889	8.16e-08
Susd3	471.085	-0.374405	0.00658739
Myo18a	510.932	-0.376064	0.00169729
Vim	718.065	-0.376465	0.00233285
H2-Eb2	1274.43	-0.377768	3.45e-06
Bcar3	946.265	-0.378731	0.000154889
Rasgrp1	1887.46	-0.378803	0.00034535
Macf1	25766.6	-0.379135	0.00010866
Lyst	1540.46	-0.38002	0.000161122
Bcl11a	2203.17	-0.380743	2.42e-05
Eif2ak4	414.873	-0.381055	0.00766972
Ppm1m	404.693	-0.382039	0.00678377
Atp6v1b2	498.443	-0.382333	0.00203184
Elmo1	1093.17	-0.382966	0.000236534
AB124611	793.155	-0.384778	0.000469466
Fam105b	714.938	-0.386246	0.00328393
Clec2d	919.134	-0.388375	5.37e-05
Lrrk2	4417.62	-0.389012	1.74e-07
Zranb2	644.468	-0.389053	0.000691716
Cdc25b	836.006	-0.389873	7.85e-05
Ctso	873.672	-0.392738	0.000106844
Il4ra	1647.39	-0.393112	2e-07
Aim2	1217.77	-0.393485	1.73e-05
Pik3cg	815.366	-0.394056	0.000460406
Id3	831.719	-0.396721	0.000194119
Cacna1i	1121.01	-0.400311	1.15e-05
Gm4759	911.898	-0.400733	9.08e-06
Myo1g	1253.08	-0.403148	1.87e-06
A430078G23Rik	821.514	-0.404201	0.00130023
Ralgps2	7130.64	-0.406463	3.97e-11
Fry	884.005	-0.408664	0.000878197
Rasgrp3	5547.27	-0.409109	2.8e-09
Pou2f2	3003.99	-0.409433	1.52e-08
Gm8369	930.142	-0.411286	8.72e-06
Utrn	1829.57	-0.411497	2.5e-05
Zc3h6	385.078	-0.411898	0.00359345
Gimap8	1634.81	-0.415548	1.15e-06
Plcg2	1613.87	-0.416838	1.82e-06
Cyp51	773.091	-0.421486	0.000134207
Fubp1	2303.1	-0.425109	8.93e-07
Pcmtd1	1007.31	-0.425469	2.55e-06
Hvcn1	2163.13	-0.42594	1.77e-07
Txndc5	729.087	-0.426384	1.23e-05
Pion	362.837	-0.427639	0.00413626
Pgap1	3337.25	-0.430277	2.24e-07
Pxk	1791.84	-0.431561	2.42e-09
Nod1	334.808	-0.432301	0.00366672
Pax5	1902.06	-0.433017	6.19e-10
Banp	437.735	-0.433374	0.00105078
Plcl2	780.226	-0.433391	3.39e-05
Cmah	4114.25	-0.433961	4.69e-12
B3gnt2	1226.18	-0.434633	6.54e-07
Sh3pxd2a	918.378	-0.434862	1.33e-05
D730005E14Rik	864.587	-0.435243	2.32e-05
Snx29	969	-0.437712	0.000100553
Phka1	377.564	-0.438909	0.00209633
Nedd9	1331	-0.44065	1.91e-08
Fam169b	1214.56	-0.441577	1.3e-05
Rps6ka5	402.594	-0.441984	0.00416426
Fam116a	1918.35	-0.442365	9.74e-09
H2-M3	1097.35	-0.44255	3.46e-07
Enpp1	378.841	-0.443866	0.00257622
Evi2b	1942.78	-0.444985	2.58e-08
Arhgap15	1167.92	-0.44635	2.56e-05
Cd40	643.842	-0.448263	0.00093626
Trib2	665.453	-0.451828	1.09e-05
Zfp217	656.113	-0.453959	0.000370083
Strbp	2769.79	-0.454502	3.46e-05
H2-DMb1	1105.34	-0.45491	6.65e-06
Wipf1	1473.69	-0.459304	4.13e-07
Srpk3	701.109	-0.461152	4.72e-05
Ms4a6b	374.156	-0.461698	0.00167418
1300014I06Rik	390.646	-0.461899	0.000656609
Pdcd1lg2	308.565	-0.464239	0.00194291
Gcnt1	806.572	-0.464556	5.49e-06
Samhd1	5531.71	-0.464777	1.4e-15
Slamf6	1132.14	-0.468359	5.3e-07
Fbxl3	1457.81	-0.469865	7.52e-06
Usp45	359.064	-0.469935	0.0017293
Pml	1475.02	-0.470791	5.93e-08
Man1a	4659.93	-0.47157	2.37e-10
Luc7l3	2933.98	-0.47186	1.2e-07
5730419I09Rik	487.843	-0.475406	7.35e-05
Gimap3	2965.99	-0.48113	4.38e-13
Ltb	271.167	-0.484162	0.00861754
Ogt	3530.51	-0.485278	4.81e-09
Sypl	1160.37	-0.485386	5.95e-08
H2-T24	524.628	-0.48834	0.000160784
Ikzf3	6698.68	-0.490122	1.15e-10
Slc31a1	348.492	-0.49069	0.000582785
Il27ra	461.676	-0.494932	0.000192637
Trim7	437.853	-0.496276	0.00143453
Blk	1729.36	-0.496899	1.76e-11
Bach2	7114.06	-0.497969	7.42e-13
Tnfaip8	517.742	-0.498831	8.85e-06
Itgb7	802.107	-0.502628	8.74e-07
Mcoln2	594.4	-0.502804	0.000119304
Sec11c	1196.23	-0.505485	3.37e-05
5830428M24Rik	270.066	-0.508877	0.00115497
Slc9a7	946.999	-0.512661	6.38e-08
Slamf7	1242.2	-0.51475	2.35e-11
Gm11648	726.173	-0.51554	8.69e-07
Heatr6	754.123	-0.517788	3.32e-08
Poli	298.83	-0.519204	0.0004496
Trim34a	1511.38	-0.521707	7.15e-08
Fgd2	518.086	-0.521782	1.88e-05
Lilrb3	341.094	-0.52216	0.00854422
Kmo	1660.86	-0.522359	2.1e-10
Evl	518.346	-0.527044	2.9e-05
Kif9	182.679	-0.533356	0.00943283
Maml2	695.991	-0.53398	1.48e-05
Rpgrip1	189.923	-0.535786	0.00604331
2022-03-01	2100.09	-0.544493	8.72e-10
2310001H17Rik	188.798	-0.551174	0.00528863
Gm16675	485.092	-0.551485	4.92e-06
Gnptab	846.683	-0.552489	2.97e-08
Mrgpre	216.187	-0.552697	0.0054615
Ipcef1	318.502	-0.554595	0.00180209
Shank1	358.678	-0.554962	0.00344931
Zc3h12d	807.044	-0.555193	8.89e-09
Prkcb	5766.4	-0.560749	3e-14
9930111J21Rik1	209.175	-0.563141	0.0019186
Kynu	594.677	-0.564852	2.06e-07
Ccne1	166.764	-0.565339	0.00546583
Susd1	388.976	-0.570816	0.00013986
Bcl2	1314.05	-0.573977	4.95e-10
Eml4	2481.01	-0.575291	6.43e-17
Atp5sl	633.326	-0.578008	2.49e-08
Degs2	317.227	-0.578947	0.000399946
Fam167a	168.561	-0.579305	0.00445063
Ctsh	2710.86	-0.584126	2.17e-16
Fam105a	186.443	-0.584392	0.00200901
Ysk4	195.897	-0.585554	0.00123198
Fam149b	916.808	-0.586457	7.69e-10
Calhm2	564.727	-0.589542	2.97e-08
St3gal1	1259.12	-0.589841	9.92e-09
Klf2	1386.3	-0.590112	2.29e-10
Insig1	418.228	-0.592114	3.04e-06
Ms4a1	3581.14	-0.59364	8.86e-11
Bcl6	1185.01	-0.593769	1.25e-11
Snn	2864.86	-0.596206	6.21e-13
BC031353	1333.61	-0.60287	2.66e-14
Tec	1931.72	-0.604209	1.62e-15
Mast4	860.297	-0.61126	4.35e-07
Cybb	3605.71	-0.614803	1.94e-21
Tmem71	422.454	-0.615036	1.55e-07
Fam129c	692.648	-0.616559	6.48e-08
Hivep3	309.015	-0.619923	6.19e-06
St6gal1	2334.94	-0.622313	3.5e-19
Zfp318	4123.72	-0.624937	1.74e-19
Myo5a	2340.33	-0.629512	3.28e-22
Arhgap17	2569.29	-0.63063	1.13e-18
Pigv	360.575	-0.631263	3.04e-06
Atp6v0a1	1202.58	-0.637163	6.03e-14
Trim59	495.612	-0.642811	2.27e-08
Fam3c	1138.54	-0.644225	3.31e-16
Tbc1d5	760.915	-0.646567	9.89e-11
Fcgrt	156.651	-0.647046	0.00132919
Nsmce1	400.665	-0.647957	2.82e-07
Ceacam1	411.624	-0.648446	7.59e-08
St8sia6	206.984	-0.649641	0.00109646
Cd38	2326.48	-0.649909	1.65e-14
Cd84	1474.35	-0.655794	4.21e-12
Plcb2	511.29	-0.656229	1.56e-07
Rfx5	906.822	-0.662298	5.24e-14
Chst3	4226.7	-0.66265	1.81e-20
Myo1f	135.844	-0.672151	0.0020285
Ms4a4c	1887.3	-0.67731	9.92e-17
Sqle	413.865	-0.679314	1.01e-07
5031414D18Rik	880.679	-0.682133	7.08e-14
Lat2	792.082	-0.692579	5.27e-15
Gpr146	287.657	-0.692647	7.44e-06
Ifi203	2299.23	-0.700535	1.68e-12
Lpp	1358.7	-0.703488	7.91e-11
Ptpn6	1803.18	-0.703635	2.32e-17
H2-T23	1071.47	-0.708476	2.46e-14
Tctn1	143.431	-0.708697	0.00140529
Ddx60	104.339	-0.710834	0.00963815
Dennd5b	1448.61	-0.711288	1.66e-18
H2-Oa	839.354	-0.712716	6.72e-11
Sh3kbp1	1965.46	-0.715594	2.83e-17
Ank	244.703	-0.717762	2.45e-05
Setbp1	936.062	-0.722659	3.65e-16
Rnase6	646.462	-0.725965	1.45e-12
Rapgef4	768.058	-0.726706	2.38e-08
Snx2	3221.83	-0.737653	6.76e-18
Arpc5l	1107.72	-0.740252	1.7e-16
Tex9	229.557	-0.742447	1.23e-05
Card11	922.687	-0.742511	1.51e-19
Grap2	687.551	-0.742592	2.58e-11
Add3	4672.45	-0.742791	1.48e-16
4930420K17Rik	846.837	-0.743663	3.68e-15
Tlr1	1224.21	-0.753929	9.12e-23
Cd55	5087.91	-0.762056	8.18e-05
Gm15987	552.611	-0.784984	1.11e-08
Cyp27a1	143.79	-0.787693	0.000208336
Sc4mol	321.888	-0.787798	1.16e-09
Ccdc50	1601.58	-0.791083	3.18e-22
Stap1	1183.45	-0.793043	6.64e-23
Hdac7	685.185	-0.793901	4.35e-15
Serpina3g	228.118	-0.79557	2.1e-06
Fam55c	724.877	-0.803248	9.41e-16
Kctd14	83.5234	-0.805083	0.00728348
Lrrc18	252.262	-0.808262	7.47e-05
Bcap29	221.799	-0.809808	2.07e-05
Serpinb1a	907.357	-0.810104	4.32e-22
Krt222	146.602	-0.817752	0.00373067
Fchsd2	5247.72	-0.825234	1.14e-40
Ldlr	461.071	-0.832621	1.05e-11
Mndal	2767.93	-0.834506	1.88e-17
Lrmp	834.135	-0.835515	3.09e-19
Gpr155	340.725	-0.838598	9.16e-11
Coro2a	362.972	-0.839606	5.09e-12
Cd180	2400.17	-0.842926	1.64e-26
Clec12a	75.8858	-0.845991	0.00669272
Rgl1	160.325	-0.84902	0.000438312
Fdps	73.3893	-0.862547	0.00929876
D8Ertd82e	92.8777	-0.868413	0.000986465
Rfc1	1276.48	-0.872387	1.42e-32
Alcam	916.887	-0.877621	2.22e-15
Lrrc16a	315.937	-0.892652	2.47e-09
Bend5	244.684	-0.897309	9.91e-10
Fcer2a	5637.53	-0.899487	9.62e-52
BC051142	155.639	-0.910565	4.9e-06
Cr2	1709.39	-0.915924	2.21e-18
Swap70	4387.8	-0.925009	6.23e-57
Ryr2	60.3835	-0.932061	0.00528264
Map3k15	88.1327	-0.934864	0.00054065
Tmem55a	53.2873	-0.956857	0.00797285
Clec2g	146.915	-0.974902	1.75e-05
Fam55d	256.124	-1.00668	2.34e-08
Cd22	5834.88	-1.03346	2.97e-78
Gm11346	475.18	-1.03507	4.9e-21
Dexi	250.754	-1.05956	4.12e-13
Lmo2	691.549	-1.07527	2.51e-24
Tmem154	87.9037	-1.0828	3.75e-05
Cacna1d	115.446	-1.0935	3.9e-07
Ptpn14	67.2022	-1.09882	0.000996427
Cd200	468.698	-1.19591	1.24e-23
Gm15880	137.002	-1.21792	1.67e-08
Ciita	2454.18	-1.24019	2.14e-84
Ffar1	36.1525	-1.24486	0.00481757
Hdac9	397.834	-1.24522	1.07e-24
Olfr98	59.6082	-1.38245	2.71e-05
Btla	6383.46	-1.46991	1.12e-88
Gm11428	103.181	-1.48077	4.12e-09
Slamf1	164.462	-1.72495	1.86e-20

## Sheet: GPR174 WT 4 hr versus 0 hr
gene	baseMean	log2FoldChange	padj
Nr4a2	18.5545	7.59816	1.13e-08
Msrb3	39.276	5.71622	9.58e-25
Ccl4	17.0554	5.60721	3.73e-08
Cables1	74.0472	5.12143	2.6e-51
Ccl3	17.2569	5.10242	1.18e-06
Fosl2	33.8127	4.33739	3.95e-22
Rnf125	20.4989	4.00169	6.36e-14
Vegfa	20.1128	3.63502	2.06e-10
Nr4a3	35.9576	3.504	5.26e-17
6330403A02Rik	51.8064	3.37323	4.41e-24
Il2ra	104.628	3.21749	1.23e-43
Pde3b	1299.34	3.19624	1.29e-277
Crem	370.607	3.04571	1.05e-107
4933406I18Rik	23.0054	2.99638	4.15e-10
Ets2	714.342	2.9935	5.89e-43
Hspa1a	118.714	2.9816	0.000586547
Pde7b	20.0954	2.91923	4.75e-08
Litaf	349.427	2.90897	4.83e-103
Tbc1d30	16.2964	2.89611	2.87e-06
Bcat1	16.83	2.88454	4.21e-06
Gm14137	41.7547	2.82944	5.58e-13
Igf1r	191.527	2.75591	3.87e-45
Asph	43.4357	2.72976	1.12e-15
Gfod1	127.877	2.58988	1.39e-43
Rasal2	27.5689	2.50325	1.58e-09
Pmepa1	83.2941	2.44412	4.52e-24
Rundc3b	17.0271	2.39382	5.31e-06
Pde4d	171.752	2.35948	1.39e-45
Nphp4	27.2315	2.3565	2.45e-08
Cd86	546.228	2.33034	9.15e-98
Zfp948	127.725	2.30879	1.41e-36
Slc1a4	22.6114	2.29577	1.14e-05
Plk2	163.748	2.29244	1.84e-06
Dnajc12	22.6871	2.29197	1.93e-07
Uck2	70.3963	2.26138	1.63e-16
Neil1	215.431	2.20087	1.85e-41
Lphn2	17.7957	2.18629	4.75e-05
Gm15910	17.3438	2.17589	3.81e-05
F5	38.7145	2.15923	9.02e-10
Cpd	46.7099	2.15647	2.81e-11
Gp49a	19.2147	2.08361	0.000127739
Dtx4	105.334	2.06443	5.06e-23
Itgb3	1064.72	2.0188	5.99e-24
Apoe	1841.4	1.98345	1.58e-30
Selp	16.7953	1.97868	0.000779545
B3gnt7	71.6442	1.96269	1.02e-12
Stat4	1836.79	1.95702	3.06e-235
Phlpp1	505.985	1.86188	5.06e-90
Arrdc3	780.205	1.85731	2.07e-58
Dnahc17	96.182	1.83705	4.99e-18
Asns	20.4156	1.82793	0.00118241
Pde2a	815.347	1.78943	1.63e-12
Arl5c	845.376	1.7814	5.06e-85
Lamb3	52.1038	1.75254	3.41e-09
Il1b	32.4581	1.74801	1.65e-05
Nr6a1	29.5248	1.72771	1.84e-05
Zfp52	578.025	1.70697	1.57e-53
Vps37b	1077.05	1.70636	1.89e-105
Pde8a	107.127	1.69987	2.99e-18
Neto2	20.8286	1.6956	0.00018321
Syngr2	1356.71	1.68847	1.29e-105
Gdi2	3827.9	1.68661	1.82e-205
AI428936	24.7214	1.67651	0.000577321
Dusp5	17.2964	1.65682	0.000904058
Gm16157	33.9594	1.65119	9.84e-06
Lrrc8d	548.917	1.64993	4.51e-57
Sdc1	102.699	1.64661	7.38e-16
2410018M08Rik	30.814	1.63912	0.000147187
Reln	25.4192	1.60428	0.00249244
Stxbp1	46.515	1.60284	2.77e-06
Fpgs	131.037	1.59517	8.8e-22
Spata13	1169.05	1.58808	8.17e-81
Arhgap39	164.945	1.55486	1.26e-18
Hmgb3	20.1577	1.55147	0.00179875
Txnrd3	96.9784	1.54824	5.64e-14
Cybrd1	16.1497	1.54684	0.00455767
Mtap9	20.7533	1.53882	0.00361069
Apbb2	46.3405	1.5383	4.57e-05
Bbc3	19.3963	1.53203	0.00288633
Cyth1	2112.86	1.50975	1.52e-180
Acad8	18.8656	1.49642	0.00244173
Bre	270.299	1.49299	1.17e-25
Ccr7	2062.53	1.48857	1.85e-93
Cplx2	60.1812	1.48277	1.09e-05
Gnmt	22.4631	1.4804	0.00309787
Got1	520.676	1.47393	2.28e-08
Cerk	2451.76	1.46372	3.05e-153
Sspn	45.3517	1.43902	2.82e-05
Myo1d	62.1047	1.43081	1.14e-07
Rilpl2	214.668	1.41503	9.02e-17
Odc1	268.104	1.4126	1.51e-21
Wdr62	78.0777	1.41243	3.46e-10
6330549D23Rik	29.5071	1.41208	0.00122441
Fndc3b	56.1564	1.40155	1.43e-06
Nt5e	38.2433	1.39921	0.00243021
Alkbh6	384.459	1.39506	1.46e-37
Dgkh	60.4071	1.39351	3.45e-06
P2ry10	2165.19	1.3933	3.85e-109
8430427H17Rik	31.9813	1.3878	0.00162894
D630032N06Rik	24.094	1.38757	0.0031753
Lamp3	112.678	1.3855	1.09e-07
Tgif1	863.226	1.38344	1.41e-57
Nr4a1	367.738	1.38314	1.25e-24
Emb	35.0682	1.37787	0.000152414
Gh	33.0309	1.37396	0.00203326
Tsc22d1	161.22	1.37213	3.18e-15
Sfn	284.565	1.36547	9.91e-31
Pogk	163.99	1.36295	1.65e-15
Egr2	159.447	1.33019	1.87e-13
Chst10	266.35	1.32899	1.32e-23
Serp2	24.1647	1.32355	0.00286478
Poln	24.4253	1.31555	0.00368832
Bcl2a1d	31.0488	1.31231	0.00090501
Lpin1	127.977	1.30737	1.83e-12
Satb1	3732.01	1.30728	6.56e-127
Bcl2l11	808.755	1.30411	1.58e-49
Arhgap31	196.598	1.27235	5.84e-16
Cdkn1a	31.8033	1.26858	0.00351101
Bend3	187.869	1.26653	1.53e-14
Trib1	149.293	1.25013	2.68e-15
Gpr132	1015.42	1.24958	3.98e-56
Fam160a1	37.8122	1.24784	0.000735636
Gm684	183.719	1.23837	1.77e-09
Prdx6	362.974	1.22679	2.15e-29
Wdr60	38.8694	1.22267	0.000815362
Lrrc16b	37.5572	1.21727	0.000652384
Abcb6	58.063	1.20536	2.34e-05
Zfp69	61.9845	1.19796	5.84e-05
Eif2ak3	1068.31	1.19229	2.33e-71
Tspan3	68.7803	1.19216	1.33e-06
Lamc1	498.148	1.17779	1.36e-38
Mreg	105.092	1.17631	1.93e-07
1810046K07Rik	61.6563	1.17116	0.000114472
Inpp5d	2304.02	1.16162	5.45e-86
Gla	54.5923	1.15557	0.000177053
Gatsl2	69.7582	1.15412	2.96e-05
Slc25a27	66.8993	1.14993	1.07e-05
Lrrc1	72.7894	1.14431	6.31e-06
Grasp	26.9194	1.14324	0.00668975
Gpr171	2823.1	1.14299	5.9e-52
Dgke	487.486	1.14291	2.38e-28
2010109I03Rik	57.7497	1.14152	0.00340239
Slc7a5	182.146	1.13894	5.47e-10
Bmpr2	37.8123	1.13621	0.000990558
Gsto1	46.3514	1.13463	0.000273533
1700017B05Rik	459.584	1.13139	2.83e-32
3632454L22Rik	81.7864	1.11059	0.000290156
Cenph	34.1038	1.09545	0.00831291
Fam107b	4729.69	1.09245	4.88e-70
Whrn	227.917	1.07948	1.79e-12
Il9r	224.1	1.07831	5.75e-11
Tnfrsf1b	314.117	1.07559	4.93e-19
Xdh	36.6299	1.06742	0.00452823
Gad1	62.3263	1.06721	1.68e-05
Itfg3	64.1511	1.06646	3.49e-05
Lef1	67.9898	1.06552	0.000381968
Mxi1	240.469	1.06492	8.12e-11
Sdhaf1	154.457	1.06354	7.43e-10
Sipa1l1	1341.03	1.0594	1.58e-36
Ptprs	105.975	1.05895	3.85e-07
Sipa1l2	328.194	1.05703	6.89e-19
Isy1	749.779	1.0532	6.86e-31
9330020H09Rik	45.3798	1.04563	0.00145757
Ninj1	57.6771	1.04555	0.00102489
Neurl3	3657.21	1.04212	3.43e-84
Siah1b	38.7695	1.03518	0.0028402
Nav2	83.0437	1.03454	2.49e-05
Cbr4	79.418	1.03229	2.25e-05
Hepacam2	206.602	1.02428	1.38e-11
Ndc80	254.57	1.02075	2.62e-15
Pde4b	3432.29	1.02062	1.12e-71
Hmgn2	89.1357	1.01677	1.1e-05
Pim1	198.312	1.00718	1.04e-09
Tifa	262.428	1.00506	4.1e-15
2700099C18Rik	76.1834	1.00382	1.93e-05
Slc2a6	247.748	1.00172	8.53e-15
Epb4.1l5	57.9241	1.00054	0.00103913
Hs3st1	205.708	0.989223	2.08e-07
D18Ertd653e	43.1453	0.988654	0.00359246
Ssh2	5931.27	0.986878	4.8e-80
Cirbp	824.242	0.986368	3.11e-05
Zfp958	286.191	0.984914	1.08e-16
Xylt1	464.456	0.98261	2.32e-16
Csrp2	82.8715	0.978202	4.16e-05
Ildr1	45.6867	0.973441	0.00359234
Fyn	456.381	0.963607	1.56e-25
B930041F14Rik	47.3806	0.962804	0.00830354
Gabarapl1	45.9857	0.96031	0.00326165
Mrps6	53.3848	0.960014	0.000719073
Prdm1	52.4058	0.959426	0.00709692
Nsl1	44.1495	0.948893	0.00985545
Bcl2a1b	140.268	0.939281	2.66e-06
Gpr137c	56.4505	0.939051	0.000662779
Il6st	216.758	0.938834	8.46e-10
3110082I17Rik	105.522	0.938238	8.36e-05
Rbks	92.8938	0.935215	5.46e-05
Prim2	124.559	0.931845	1.36e-06
E130215H24Rik	39.9009	0.926974	0.00490401
Arid5a	632.051	0.925368	1.35e-19
Ttn	123.355	0.922744	0.000111013
Mthfd2	115.256	0.91982	1.53e-05
Kifap3	46.2328	0.916185	0.0066107
Gcsh	90.4374	0.91549	0.000188645
AI506816	52.855	0.914339	0.0023654
Pdk2	126.069	0.912274	1.64e-05
Wdr45	354.862	0.910668	3.13e-17
Epcam	49.3392	0.909329	0.00249904
Scn4a	483.214	0.905492	1.7e-21
Aldh18a1	182.954	0.903037	8.06e-08
Rdh13	150.005	0.901149	1.63e-06
Gclc	599.747	0.897781	1.36e-23
Cars	357.721	0.897141	1.51e-11
Abca5	64.551	0.894947	0.00324527
Map1lc3a	51.4535	0.893163	0.00974163
Cmtm4	62.4632	0.890509	0.001292
Trim17	81.9849	0.888937	0.000140725
Trip13	93.0642	0.886075	0.0004686
Cenpa	396.992	0.885684	2.99e-16
Tnfrsf4	60.4012	0.880968	0.00262807
Gfpt1	751.957	0.879827	5.53e-26
Trim11	697.664	0.878927	1.18e-24
Slc10a7	420.577	0.877217	1.41e-15
Adck4	175.285	0.874771	1.41e-08
Aplp2	265.273	0.873522	7.61e-12
Marcks	360.382	0.868145	2.69e-14
Zfp768	55.1197	0.862018	0.00323336
Bcl7a	532.342	0.859494	1.11e-16
Kdm6b	1000.97	0.858919	3.12e-26
Dck	714.035	0.857694	1.6e-22
Cytip	3844.94	0.857669	2.95e-59
Cdt1	519.1	0.857662	1.39e-17
Ankrd33b	115.217	0.853817	1.1e-05
Fbxo5	127.384	0.848166	1.58e-05
Lonrf1	134.06	0.846961	6.8e-06
2700081O15Rik	57.1577	0.84651	0.00647832
Slc19a2	58.9987	0.84633	0.0048599
Mmachc	125.265	0.836718	9.15e-06
Gm9958	75.1957	0.835531	0.000659046
Ugcg	3271.28	0.831053	5.68e-60
Ppp1r16b	3126.28	0.828359	1.05e-49
Ttc28	223.219	0.823003	2.41e-09
Zhx2	818.316	0.817623	6.68e-25
Spata6	216.258	0.81594	2.77e-08
Bola1	117.574	0.81164	0.000742577
Apitd1	79.4387	0.811251	0.00113427
Gclm	72.3404	0.808351	0.00422691
Plcxd2	198.043	0.806873	3.97e-09
Zbtb10	588.781	0.804897	1.13e-16
Frat1	106.168	0.802905	0.00119075
Stat3	1731.1	0.802277	1.54e-39
Trps1	406.335	0.802102	2.28e-14
Ccdc14	70.2921	0.801178	0.00489713
Mfsd6	230.234	0.800816	1.82e-08
Tmem66	112.688	0.798118	0.000253826
Ksr1	56.1382	0.791619	0.0055897
Pnpla7	835.45	0.791405	1.34e-21
Phf16	85.4836	0.789332	0.000906724
Slc17a5	124.804	0.789288	3.87e-05
Gpcpd1	2234.08	0.784543	2.39e-27
Tle1	91.3069	0.784151	0.000545571
Serinc5	311.652	0.78374	1.87e-10
LOC622070	147.707	0.782049	6.15e-05
Mpeg1	218.463	0.774105	2.82e-05
Snrnp25	311.557	0.772896	2.79e-11
4933407C03Rik	2189.52	0.772622	1.6e-43
Zfp784	139.178	0.770981	2.3e-05
B4galnt2	91.4132	0.770241	0.00277622
Ccdc157	85.39	0.769357	0.000946749
Pou2af1	14880.9	0.762115	5.33e-35
Ccdc90b	134.164	0.761345	2.5e-05
Klhl26	78.1793	0.76062	0.00783714
Insig1	331.502	0.760208	3.55e-09
Sik3	769.813	0.757297	1.62e-23
Jmy	614.345	0.75434	1.34e-14
Thap4	108.859	0.754221	0.000220357
Ptger4	150.08	0.751611	0.000181817
Cenpe	249.555	0.751397	0.000155093
Pld3	464.136	0.751217	5.12e-13
Lig1	322.474	0.750696	1.35e-10
Zfp862	83.0453	0.750019	0.00517566
Ctnnal1	84.9182	0.747473	0.00326488
Emd	960.277	0.746543	3.04e-24
Uevld	75.6547	0.744855	0.0020737
Trio	1041.74	0.743458	1.05e-17
Slc20a1	558.898	0.741858	1.45e-16
Rpia	434.606	0.740215	3.6e-08
Ddx25	85.1289	0.737313	0.00244173
Trp53inp2	237.792	0.737272	1.89e-08
Acot2	379.579	0.734013	7.24e-11
Prss12	97.0478	0.732953	0.0040107
Sik1	446.257	0.732702	2.94e-12
Fam125a	179.726	0.729924	1.46e-05
Lemd3	495.352	0.72837	3.47e-13
Rad18	366.409	0.727959	1.07e-09
Luzp1	75.4364	0.725672	0.00324257
Fryl	2883.81	0.724428	1.81e-36
Nsun4	351.201	0.720934	1.77e-10
Hspb6	87.9557	0.719588	0.00240641
BC055324	94.4645	0.71692	0.00330406
Fbxl19	152.427	0.715755	8.7e-05
Prkar1a	3113.79	0.715282	3.47e-25
Slc23a1	151.292	0.711197	0.0006391
Snx9	804.693	0.710665	1.83e-15
Nphp3	122.405	0.709708	0.0014374
Pink1	453.888	0.70696	0.00503832
Tacc3	220.976	0.705976	0.000450401
Fcrla	3133.39	0.705101	8.84e-41
Adpgk	388.728	0.703358	3.71e-11
Ahi1	161.926	0.70186	0.000105601
Abca1	2480.27	0.69906	3.36e-19
Gramd3	1118.57	0.698279	3.29e-17
N4bp2l1	471.473	0.696809	3.99e-10
Arap2	1570.31	0.69671	5.17e-26
Abcc5	229.032	0.695488	3.41e-05
Fam102b	196.552	0.69502	3.44e-05
Gadd45a	156.073	0.694743	6.58e-05
Smad3	265.349	0.694705	7.06e-07
Slc12a2	95.3274	0.694333	0.00595751
Mob2	122.277	0.693404	0.000227822
Armc9	609.351	0.69257	5.66e-09
1500004A13Rik	132.678	0.691955	0.000548135
Hdac6	116.928	0.691446	0.000543363
Hexim1	398.219	0.690189	3.97e-09
Skil	2074.54	0.690012	3.95e-33
Ccdc28a	85.1048	0.688558	0.00607147
Nfxl1	123.366	0.687453	0.000498892
Mdn1	4013.73	0.68391	8.57e-41
Kcnq5	331.829	0.683317	2.81e-08
Cep72	126.389	0.679518	0.000561243
Lars	797.309	0.676405	1.85e-17
Sidt2	1273.4	0.672604	2.99e-21
Cul7	75.3721	0.670566	0.00690603
Ubxn6	414.826	0.670281	1.12e-10
Calcoco1	381.955	0.670199	1.17e-09
Zfp128	85.8014	0.669938	0.00635325
Tcn2	190.7	0.668677	0.000582629
Abtb1	316.481	0.668604	3.95e-08
Psat1	226.497	0.668019	9.73e-05
2310035K24Rik	92.2122	0.666827	0.00238658
Snapc2	87.2888	0.665554	0.00878435
C2cd2	78.1064	0.664379	0.00847354
Sgsm2	74.7668	0.661527	0.00805093
Crtc1	248.877	0.661364	1.22e-06
Tmed5	1110.13	0.660737	1.25e-18
Prmt7	233.536	0.65901	1.08e-05
Bmf	248.033	0.656998	7.15e-06
Rel	3255.86	0.656559	8.02e-31
Flnb	448.059	0.655897	3.78e-08
Dcun1d4	124.772	0.653915	0.00127255
Cblb	2463.35	0.652993	1.35e-28
Wdr90	92.8482	0.651959	0.00402313
Prune	111.867	0.644345	0.00253085
Rcc2	1853.67	0.644328	4.36e-16
Dgkd	4290.67	0.64357	3.15e-41
Rftn1	1190.14	0.643277	7.91e-17
Inpp5a	128.422	0.641356	0.000762077
Zyx	418.723	0.64071	3.37e-08
2410042D21Rik	210.387	0.636196	9.39e-06
Isca1	99.55	0.63515	0.00421559
Tnfrsf26	360.362	0.634219	4.09e-06
Sgms1	1793.24	0.632635	2.55e-14
AW555464	192.587	0.632224	0.000135742
Klhdc3	327.139	0.629747	1.92e-07
Dennd4a	4299.79	0.62222	9.56e-35
Synj1	575.29	0.620577	8.2e-11
Slfn2	1617.64	0.61706	3.24e-13
Jak1	5751.03	0.616169	1.24e-33
BC024659	108.725	0.614941	0.00490565
Mthfd1l	484.446	0.61352	1.64e-08
Mir3064	215.126	0.613463	0.000279524
Gadd45b	192.232	0.612646	0.00504372
Shmt2	460.443	0.611794	2.01e-08
Ahcyl2	263.755	0.611363	8.63e-05
Blm	185.743	0.610919	0.000891094
Mib1	154.496	0.608826	0.00114243
Cyp39a1	123.118	0.606652	0.00156872
Slc25a39	153.814	0.604663	0.00130195
Bcl3	843.987	0.60254	3.78e-13
Ptprj	2407.29	0.601043	7.17e-28
Fam69a	918.704	0.599837	1.05e-14
Notch1	272.335	0.599089	5.13e-06
Sla	1780.81	0.598086	1.9e-15
Slc26a11	589.206	0.595811	8.16e-11
Aars	474.358	0.593319	2.2e-08
Dhx40	978.161	0.591227	1.36e-11
Csgalnact2	153.292	0.591098	0.000899758
1110008L16Rik	265.44	0.587856	0.000449577
Tfdp2	467.976	0.587225	3.1e-07
Ei24	392.266	0.585455	3.03e-08
Avl9	1075.14	0.58527	8.49e-14
Mir17hg	404.217	0.583586	3.38e-06
A330023F24Rik	189.942	0.583226	0.00170745
Rpain	188.335	0.582749	0.000812243
Suox	127.511	0.582508	0.00247406
Atp1a1	818.344	0.582385	6.07e-11
Rbbp8	281.052	0.58217	2.68e-05
Tmem5	141.791	0.581324	0.0057996
Casc5	263.505	0.581285	0.00207111
Hsd17b4	350.206	0.580751	5.08e-06
Tecpr1	263.371	0.578952	3.69e-05
1500003O03Rik	369.924	0.577666	1.83e-06
Ung	207.557	0.577025	0.00122533
C920009B18Rik	887.877	0.575451	2.5e-09
2310061I04Rik	260.586	0.573874	6.46e-05
Abcb10	460.854	0.573169	1.71e-07
Dhrs7b	150.197	0.571961	0.00417688
Nucb2	313.44	0.571503	3.81e-06
Cd93	180.645	0.571323	0.0027409
Mib2	121.436	0.571161	0.0037273
Cmas	390.429	0.566047	3.81e-06
4932415G12Rik	172.11	0.563339	0.00467949
Larp1b	145.7	0.562748	0.00167677
Slc25a3	2470.94	0.561709	7.07e-20
Prdx1	738.044	0.561492	2.31e-08
H3f3b	1546.06	0.561463	1e-10
Setd4	105.238	0.5608	0.00909964
Trim37	200.038	0.557696	0.00352886
Gm11974	156.004	0.557356	0.00253244
Txnrd1	324.676	0.556783	0.00145757
Nfatc3	5242.81	0.555303	1.66e-22
Mafg	116.27	0.554936	0.00860707
Dcaf12	1097.84	0.554742	1.81e-15
Dhx33	380.884	0.554366	2.18e-07
Suv39h1	270.027	0.553582	0.000652384
Als2	188.879	0.551995	0.000880162
Ogfod1	401.633	0.551471	1.37e-05
Bach1	183.672	0.549719	0.000739827
Fastkd1	188.063	0.549621	0.0016834
5730494M16Rik	185.307	0.547526	0.000335753
Slc25a1	164.176	0.545699	0.00115702
Zfp1	400.767	0.544564	1.16e-06
Tcf12	1313.54	0.544429	1.42e-13
Pus7	165.807	0.542193	0.00666471
Gch1	215.562	0.541772	0.000279283
Mri1	255.977	0.539807	9.59e-05
Myb	122.143	0.538978	0.00866743
Papss1	151.478	0.538815	0.00454423
1500010J02Rik	263.071	0.537999	0.000370731
Znrf1	195.406	0.537421	0.000302415
Mars	576.067	0.534749	1.68e-08
Coro1c	414.146	0.534323	4.92e-05
Nars	1296.23	0.53265	2.07e-14
Cirh1a	295.216	0.532026	7.32e-05
Tinf2	407.965	0.531036	1.07e-06
Wdr46	382.705	0.530149	4.06e-06
2010315B03Rik	318.061	0.529506	0.000337454
Cecr2	652.423	0.529364	3.79e-06
Zfp688	176.601	0.528719	0.00257098
Btrc	269.75	0.528205	0.00037013
Zfp395	378.105	0.528059	5.66e-05
Nt5dc3	155.737	0.525118	0.0026991
Nadk	531.913	0.522655	5.76e-09
Leprotl1	152.018	0.522611	0.00691011
Apobec1	921.623	0.522046	9.16e-13
Vopp1	137.883	0.521059	0.00852611
Zfp606	235.241	0.520483	0.000612509
Cnnm3	383.222	0.517308	9.28e-05
Gm608	5796.86	0.515483	2.66e-24
Dusp4	200.609	0.513628	0.00159287
Fam174a	243.887	0.513003	0.000246164
Tbcb	357.288	0.512742	5.07e-05
Zfp369	382.851	0.511814	8.23e-07
Acadsb	197.897	0.511767	0.000960447
Rfesd	152.708	0.511546	0.00352317
Ipo5	933.132	0.510578	2.99e-09
Rhbdd2	144.106	0.510502	0.00798678
Tfrc	703.247	0.509826	9.34e-07
Zfp113	294.793	0.5089	0.00017488
Cnot6l	1085.78	0.507887	1.78e-08
1600014C10Rik	248.749	0.506855	0.00656583
Usp21	272.497	0.506391	9.83e-05
Haus4	165.193	0.505912	0.00190182
Ercc3	343.071	0.505732	0.000100259
Inpp5f	1148.34	0.50528	1.06e-11
Srprb	288.266	0.504681	0.000194519
Nipsnap3b	287.332	0.503568	0.000438877
5730403B10Rik	598.581	0.503339	1.27e-07
Rrp1b	228.822	0.503269	0.000769578
Tnks1bp1	140.194	0.502562	0.00949333
Ccdc84	184.707	0.502453	0.00490176
Ipo11	420.865	0.501532	2.54e-05
Pdcd6	436.58	0.49868	2.56e-05
Gbas	383.197	0.496292	0.0001861
Ccdc101	288.073	0.495572	0.000205067
Zswim6	528.039	0.494194	3.2e-05
Rab43	892.967	0.493993	9.87e-09
Nudt13	162.656	0.493392	0.00429012
Vprbp	984.65	0.492032	6.9e-11
Xpo1	2059.19	0.490177	0.000916685
Rrbp1	1361.46	0.489892	8.98e-12
Lrrc40	325.7	0.489837	0.000277197
Laptm5	6545.55	0.489658	1.52e-15
Atrn	624.409	0.489573	7.54e-07
Rasa3	3148.42	0.4895	6.27e-17
Sqle	346.071	0.487918	0.00020992
Mapk7	176.651	0.486766	0.00408422
Camsap2	831.229	0.486465	1.39e-09
Birc3	2662.45	0.485653	1.94e-12
Pcyox1	223.125	0.485364	0.00163656
Irgq	793.95	0.485185	1.1e-10
Dnase1l3	231.193	0.483607	0.00218426
Fbrsl1	330.905	0.483017	0.000163757
Zfp295	337.601	0.482059	0.000178552
Yipf3	377.714	0.48169	0.000120479
Pigy	207.039	0.48122	0.00130067
Wdr70	280.214	0.480245	0.00132591
Iars	903.658	0.479812	9.82e-09
D16Ertd472e	486.649	0.478385	0.000133922
Nr1d2	274.173	0.478077	0.0028889
Ide	458.787	0.477883	8.4e-06
Fbxo30	183.52	0.477073	0.00501499
Carns1	926.678	0.472087	7.24e-05
Galnt7	213.782	0.471427	0.00117578
Hmgcs1	596.348	0.471067	3.04e-06
Dpy19l1	314.169	0.469464	0.000176995
Psma5	244.979	0.469191	0.000497524
Smarcc1	1526.11	0.467707	8.26e-10
Cry1	259.438	0.467471	0.000745147
Nsf	1263.05	0.466946	2.66e-12
Tram2	214.797	0.465223	0.00501158
Pde4dip	585.051	0.464696	5.54e-07
Ubqln4	532.689	0.46405	1.92e-06
Ctps2	1061.91	0.463903	1.5e-09
Smad7	561.451	0.463731	0.00024319
Fbxl20	1448	0.463688	2.8e-11
Nkrf	200.237	0.463055	0.0064893
4632411B12Rik	519.54	0.462861	6.16e-05
Ube2b	1518.91	0.462115	9.82e-13
Unc45a	379.828	0.461871	6.85e-05
Ercc5	333.83	0.461315	0.000165339
Phka2	406.57	0.459571	0.000240127
Wipi2	568.379	0.458419	6.01e-06
Card6	3446.4	0.457973	1.03e-17
Wars	409.555	0.457692	5.3e-05
Atmin	337.971	0.457524	9.63e-05
Gars	539.201	0.456728	0.000109111
Tmem123	4218.76	0.4557	1.51e-16
Msh3	392.811	0.455202	0.00147213
Peli1	1233.26	0.454963	4.68e-09
Zfp874b	309.999	0.454051	0.0023971
Fam54b	302.881	0.453782	0.00171822
Trmt1	386.058	0.453306	0.000144423
Ulk1	348.072	0.452997	0.000103149
Hat1	367.896	0.452253	0.000240707
Rnf103	363.272	0.451978	0.00042071
Pou6f1	509.474	0.451924	2.89e-05
Mpp5	551.596	0.451809	6.76e-06
Sipa1l3	354.789	0.451409	0.00171056
Zfp408	508.164	0.449919	2.32e-05
1200011I18Rik	556.239	0.448666	0.000113265
Cyp51	661.313	0.448298	3.47e-05
Exoc6b	262.164	0.448159	0.000624084
Trmt6	381.227	0.447412	0.000184162
Ly6a	2281.75	0.446723	0.0038399
Wdr8	162.81	0.446413	0.00926511
Vps28	895.44	0.446182	3.86e-06
Relb	456.093	0.445194	3.16e-05
Wsb1	639.76	0.444071	4.29e-06
Ppp2r5c	1453.96	0.443504	5e-11
Dstyk	288.506	0.443413	0.00280533
9430015G10Rik	320.558	0.44272	0.00140242
C230081A13Rik	865.132	0.442229	9.71e-07
Mcm2	288.104	0.441708	0.000755474
Ypel3	2145.57	0.441424	2.47e-11
Parp1	3371.85	0.44066	2.29e-13
Tbcd	238.098	0.440648	0.00207325
1110049F12Rik	196.241	0.440212	0.00958223
Dtd1	348.394	0.440197	0.000100764
Pgm2l1	594.047	0.439701	0.00300115
Vcp	427.558	0.438836	3.95e-05
Kras	1508.29	0.438237	1.68e-07
L3mbtl2	288.324	0.438189	0.00172483
Twsg1	493.472	0.438091	0.000150816
Pqlc1	255.321	0.437329	0.00922148
Sod1	1619.72	0.437251	2.87e-05
Pdpr	255.309	0.437027	0.0022968
Txn1	661.539	0.436253	0.000322879
Gm16515	421.232	0.435726	0.00012681
Zbtb39	359.697	0.435032	0.000325303
Atg2a	531.65	0.434056	3.72e-05
Tnrc18	697.863	0.433827	4.59e-06
Prmt1	330.536	0.433573	0.00949783
Ifrd1	377.231	0.433557	0.000477248
Aldh9a1	486.399	0.432302	7.78e-05
Polr2e	673.675	0.431625	9.99e-06
Osgepl1	206.684	0.431073	0.00849982
Klhl14	481.279	0.430661	3.24e-05
Spg21	439.147	0.429497	0.000129484
Fgfr1op	897.742	0.428956	5.46e-08
Kif1b	238.81	0.427969	0.00216435
Galnt11	261.652	0.427696	0.00437928
Tmx4	375.51	0.427161	0.00153991
Fbxo18	290.359	0.426949	0.00398194
Usp31	560.812	0.424706	2.71e-05
Las1l	677.742	0.423645	8.98e-06
Ndor1	633.19	0.423631	2.47e-05
Nol10	354.238	0.423437	0.000947658
1110018G07Rik	868.025	0.422928	1.4e-06
Mvp	385.081	0.422695	0.000343628
Panx1	217.174	0.42205	0.00995324
Tpp2	1367.05	0.420852	1.05e-08
Scaf11	5412.92	0.420508	1.55e-23
Ndufa10	408.196	0.420385	0.000327214
1300001I01Rik	519.938	0.419023	0.000503268
Mcm7	395.589	0.41898	0.000114568
Lmbr1l	489.333	0.418838	0.000167078
Cnpy3	760.791	0.417206	1.36e-06
Stk17b	9536.99	0.415605	8.07e-22
Atg13	404.943	0.415485	0.000538727
Maf1	883.26	0.415308	1.3e-05
Itgav	662.467	0.415167	2.96e-05
Glul	672.558	0.414424	4.48e-06
Gpn3	383.42	0.41427	0.00369759
Per1	607.843	0.413998	3.28e-05
Hbp1	1739.15	0.413372	9.54e-09
Usp22	608.804	0.412648	9.54e-05
Kcnrg	226.279	0.412569	0.00822012
Fam53a	276.041	0.412421	0.00539993
Polr1b	214.074	0.412369	0.00637446
Commd4	710.252	0.411246	3.64e-06
Cast	915.759	0.411113	7.73e-07
Abcc1	543.266	0.411054	0.000571511
Prpf31	450.472	0.410913	0.000546683
Usp11	480.022	0.409473	0.000925553
Bcas3	282.097	0.409252	0.00272105
Fam169b	1049.77	0.408842	9.51e-06
Serinc3	17199.1	0.408537	1.11e-19
Neu1	635.071	0.408253	0.000100259
Trim23	356.733	0.408145	0.00173353
Pi4k2a	362.437	0.408068	0.0015161
Cenpb	348.867	0.407986	0.00162086
4933439F18Rik	509.485	0.407379	0.00028951
1700021K19Rik	1834.07	0.407337	1.02e-11
Nup133	338.513	0.407102	0.000690632
Zfp106	3335.58	0.407086	5.65e-07
Tprgl	907.968	0.40603	3.4e-06
Atg4b	283.018	0.406013	0.00350076
Sqstm1	746.812	0.405574	1.68e-05
Aldoa	1507.03	0.405217	3.49e-06
Notch2	8304.3	0.404476	1.08e-15
2010011I20Rik	256.298	0.403842	0.00690803
Rassf3	1272.07	0.403054	2.71e-08
Pafah1b3	290.105	0.40305	0.00973921
Mcm3	451.869	0.402788	0.000118238
Gins4	289.272	0.402617	0.00212321
Trim25	5614.2	0.402127	5.09e-09
Map2k4	498.824	0.398583	0.000417027
Trub1	339.462	0.398401	0.00702329
Ssr4	391.253	0.398183	0.00521572
Pes1	385.203	0.396954	0.00254283
Cep97	611.275	0.395544	1.59e-05
Xpot	434.211	0.395544	0.000768203
Fbxo32	241.694	0.395362	0.00772203
Pck2	555.681	0.395129	5.69e-05
Mast2	267.253	0.393754	0.00707698
Nup153	1920.1	0.393215	8.89e-10
Zfp451	318.104	0.392976	0.00204717
6330578E17Rik	1204.09	0.392416	1.1e-05
Srgn	2458.64	0.391671	3.09e-11
Plbd2	375.163	0.391237	0.00191061
Glod4	330.323	0.390158	0.00134873
Napa	469.772	0.389646	0.000466268
Chka	378.339	0.389066	0.00125209
Pmpcb	410.004	0.388706	0.00055655
Sub1	2093.64	0.38826	3.37e-07
Ghitm	1414.4	0.388208	2.79e-07
Thoc5	385.001	0.388121	0.00118207
Sec23a	328.963	0.387866	0.00524331
Gtdc1	323.315	0.387351	0.00479847
Pot1a	515.842	0.386181	0.00148611
Larp7	555.041	0.385268	0.00020885
Wbp11	606.151	0.384843	7.92e-05
Yars	257.344	0.384798	0.00803574
S1pr1	2688.26	0.384732	1.91e-06
Eprs	1611.34	0.383808	2.44e-08
Psmd1	889.383	0.383802	2.92e-05
Trp53bp2	467.558	0.383477	0.00132971
Heatr1	1268.2	0.382956	4.38e-07
Nsmce4a	590.054	0.38283	0.000692476
Lpxn	590.515	0.38192	0.000557007
Letm1	590.796	0.381782	6.83e-05
Eftud2	626.53	0.379942	0.000163178
Selplg	410.668	0.379144	0.0032393
Stk11	822.42	0.378316	5.13e-06
Lactb	315.446	0.378309	0.00228079
Slc35a4	454.353	0.378131	0.00228079
Rbm42	487.843	0.378031	0.000792947
Pnpla2	365.507	0.377646	0.00463903
Terf2	866.011	0.377249	1.15e-05
Hnrnpa0	1624.05	0.377243	2.63e-06
Tgfbr1	530.926	0.375937	0.00269277
Cct3	688.668	0.375868	0.00127683
Asxl1	739.285	0.375544	0.000113108
Cyb5b	888.476	0.375154	5.2e-05
Gnl1	400.436	0.374843	0.00232011
Anapc2	583.578	0.374714	0.000784122
Usp9x	2091.18	0.374625	2.6e-10
Dnajc11	335.478	0.374027	0.00195816
Mlxip	2486.12	0.37358	9.86e-08
Tbc1d17	373.387	0.373367	0.00275905
Brd8	1363.71	0.373342	1.58e-06
Tars	471.404	0.373302	0.000499454
Arid5b	1157.64	0.372912	7.07e-05
Nosip	352.742	0.372703	0.00464918
Ncl	9763.97	0.372648	3.01e-08
Csda	675.051	0.372107	0.000926595
Cebpz	1123.56	0.371362	1.92e-06
Manea	669.519	0.371067	2.41e-05
Eif2ak1	640.459	0.370092	0.000494259
Abhd12	299.947	0.369573	0.00371326
Pisd-ps1	464.703	0.369358	0.000742577
Psmc4	537.759	0.36921	0.000463014
Arl6ip1	1891.01	0.368837	8.64e-07
Pkig	659.502	0.36842	3.51e-05
Tspan13	1425.18	0.36746	2.27e-08
Magoh	625.335	0.367034	0.000191904
Hspa9	1229.59	0.366953	1.43e-05
Suds3	497.059	0.366262	0.002644
Ip6k1	1173.03	0.365953	3.28e-06
Pip5k1c	696.711	0.365501	8.14e-05
Zc3h10	327.965	0.365294	0.00658535
Pfkl	359.186	0.36504	0.00235303
Ric8b	337.829	0.364571	0.00464948
Nasp	803.958	0.364469	0.000221781
Cdc42se2	1611.09	0.364396	3.42e-07
Blmh	399.239	0.363474	0.00288584
Ppp2r1a	798.681	0.363364	0.000103394
Casp2	899.793	0.362362	1.15e-05
Dcaf8	1183.45	0.362017	2.08e-07
Zfp568	351.574	0.360703	0.00540244
Sars	654.924	0.359916	8.14e-05
Psma1	800.24	0.359563	0.00245902
Numa1	2572.03	0.359238	3.42e-08
Rabep2	1047.74	0.359068	1.53e-05
Leo1	334.722	0.358542	0.00687145
Rbbp7	679.421	0.358381	0.000107748
Ddx10	768.969	0.357438	2.4e-05
Scap	431.228	0.357404	0.00211801
Ubr2	2433.14	0.356007	4.72e-11
AI597468	487.293	0.355545	0.00118207
Cops7a	387.09	0.355414	0.00440502
Nsfl1c	304.919	0.355234	0.00570808
Ufd1l	662.103	0.355215	0.000285164
Pnrc1	1070.42	0.354341	1.43e-06
Ifnar1	1518.51	0.353977	1.04e-08
Tbc1d15	851.182	0.353918	1.75e-05
Zfp39	440.849	0.35363	0.00152156
Mll5	9294.45	0.353364	9.33e-15
G6pdx	403.262	0.353353	0.00797614
Chd6	2445.81	0.352506	4.91e-07
Zfp609	523.65	0.352283	0.000635978
N4bp2	1212.97	0.352042	0.000195024
Kdm1a	749.689	0.347844	0.000208599
Mcm4	541.976	0.346316	0.00129023
Ubxn2a	397.767	0.34579	0.00591467
Stx5a	686.999	0.345661	0.000306489
Scml4	1108.2	0.345274	7.23e-05
Jak2	1301.19	0.344405	0.000351754
Phc1	405.658	0.344189	0.00427978
Tmem163	453.725	0.343679	0.00271404
Dpy19l3	383.061	0.342686	0.00615683
Cul4a	719.363	0.341237	0.00054561
Eml5	458.554	0.341128	0.0077408
Clptm1	739.526	0.340777	0.00049882
Atl3	1828.03	0.340473	2.45e-08
Fam117b	1098.04	0.340064	0.00036689
Psmb6	692.779	0.339779	0.000178766
Smc6	2256.53	0.33916	1.2e-08
Bnip3l	872.8	0.338829	0.000309026
Amfr	1199.25	0.337959	4.69e-06
Gemin5	356.658	0.337799	0.00740638
Sdf4	1269.61	0.337617	3.98e-06
Dennd5a	574.798	0.337526	0.00073308
Luc7l2	2165.94	0.337106	1.4e-06
Msh2	538.012	0.336673	0.00478869
Nfat5	4623.05	0.336389	0.000137955
Arhgef12	492.576	0.336272	0.0025197
S100a11	406.893	0.335874	0.00398199
Fbxo11	1992.37	0.33512	1.66e-06
Topbp1	1557.59	0.334546	4.48e-06
Usp53	385.142	0.332856	0.00686689
Smc2	548.338	0.332658	0.00926436
Ubl5	1268.12	0.332542	6.31e-06
Eif4a3	637.978	0.331365	0.000940687
Mapk8	353.104	0.331177	0.00544918
Stk24	2919.15	0.330555	1.93e-08
Fyttd1	708.744	0.327487	0.000762077
Ttc39b	1021.08	0.327345	0.000312436
Dcaf11	656.607	0.326991	0.000413448
Mapkapk5	387.755	0.326885	0.00550666
Xab2	678.103	0.325811	0.00139408
Nbeal1	749.62	0.325803	0.000779545
Acss1	1225.53	0.325399	0.000152014
2310021P13Rik	1238.38	0.325324	0.000444371
H2afv	441.412	0.324052	0.00639304
Brcc3	401.091	0.323736	0.0079871
Hif1a	996.427	0.322984	1.63e-05
Tcf25	2546.03	0.322254	7.69e-08
Plekha2	2611.87	0.321307	4.53e-08
Med13	10683.5	0.321155	3.84e-11
Slc12a6	5826.94	0.318579	1.81e-08
Unk	633.469	0.317496	0.00492314
Pcmtd2	498.838	0.317161	0.00241474
Ctr9	422.972	0.317063	0.00704358
Dgka	2473.76	0.317023	6.7e-06
Ptma	767.912	0.316828	0.00130328
Nr2c2	1002.93	0.316802	0.000129047
Polr1a	769.978	0.316683	0.0057276
Sgpl1	500.438	0.316289	0.00991051
Clint1	1742.89	0.316016	8.3e-06
Tmem183a	562.586	0.314708	0.00629734
Pak1ip1	445.279	0.3147	0.0052152
Ddx1	656.751	0.314644	0.000469156
Usp38	1240.87	0.314571	9.15e-05
C80913	666.006	0.314477	0.000474056
Nsun2	799.792	0.314113	9.68e-05
Cwc22	426.275	0.313896	0.00490718
Foxp4	682.809	0.313153	0.000604885
Aff4	3824.03	0.313141	7.56e-09
Orc2	361.583	0.31282	0.00773303
Ranbp3	429.561	0.311825	0.00852164
Slc38a1	3541.18	0.31176	3.23e-07
Ube4b	1109.7	0.311745	3.24e-05
Zfp110	552.053	0.311045	0.00534683
Thrap3	1030.91	0.310311	6.07e-05
Mef2d	2000.3	0.31026	7.18e-08
Glg1	1165.89	0.309908	2.19e-05
Pcnx	642.233	0.309043	0.001029
Polr2a	3416.74	0.309026	3.43e-08
Psmd4	716.031	0.30723	0.00510595
Snapin	703.426	0.306873	0.00721758
Map3k5	1014.31	0.306322	0.000646564
Eif4g3	3432.17	0.306295	1.42e-08
Myst4	637.263	0.305588	0.00118643
Dazap2	3829.39	0.305192	2.15e-06
Elp3	488.04	0.30425	0.00785867
Trp53inp1	1124.19	0.30363	0.000440713
Nub1	671.269	0.303497	0.00215399
Taz	840.452	0.303393	0.000362428
Fth1	9149.08	0.302453	0.000209806
Ralgapa1	1682.21	0.302276	0.000160989
Psmb2	690.737	0.301621	0.00330406
Snw1	903.912	0.300484	0.00118276
Eif3c	2699.3	0.299346	0.000124766
Sar1a	1116.77	0.298981	0.000117269
Pnpla8	505.673	0.298889	0.00762976
Smchd1	4896.7	0.298536	2.32e-05
Fancm	619.053	0.298129	0.00408213
Use1	968.501	0.297488	0.00153407
Ppm1a	511.564	0.295504	0.00871652
Rb1	1618.89	0.295481	0.000128126
Irf4	2942.92	0.293843	5.68e-06
Rhoh	1508.63	0.29366	0.0001861
Snx5	6289.38	0.292842	5.21e-07
Rnf166	469.639	0.292391	0.00754695
Aebp2	1072.96	0.291557	0.00378096
Clasp2	570.155	0.290652	0.0066107
Foxp1	10110.5	0.289919	4.76e-06
Ssu72	654.177	0.289486	0.00946946
Oxsr1	639.866	0.289172	0.00502702
Anp32e	2225.66	0.287386	0.000128821
Txndc16	1415.48	0.286992	0.000284554
Uqcrc2	797.989	0.286916	0.0018735
Mbtps1	769.138	0.285345	0.000785326
Tgoln1	773.17	0.285171	0.00145757
Arhgap25	2329.79	0.283929	7.51e-06
Prrc2b	2833.34	0.283059	6.22e-06
Map2k7	966.139	0.282532	0.000309413
Taf1	1616.95	0.282492	1.79e-05
Ccndbp1	991.479	0.282449	0.00389092
Srsf11	2242.18	0.279734	1.08e-06
9930021J03Rik	1340.28	0.279408	0.00014328
Mtap4	1732.88	0.278391	1.41e-05
Rpf1	595.714	0.277182	0.00379477
Ids	799.347	0.276686	0.001862
Zyg11b	1624.56	0.276105	3.69e-05
Zmat2	699.297	0.275653	0.00900162
Stt3a	890.494	0.27551	0.00153067
Mta3	1006.5	0.275457	0.00112767
9530068E07Rik	746.163	0.2754	0.00873997
Psmc3	651.687	0.275162	0.00478427
Spin1	709.87	0.274365	0.00569417
Gnl3l	584.726	0.273404	0.00867575
Ddx50	567.628	0.272904	0.00557925
5930434B04Rik	681.993	0.272819	0.00854318
Npat	612.761	0.272713	0.00651102
Nfkbid	504.404	0.272692	0.00906933
Cyb5r3	792.31	0.272617	0.00294127
Kdm5a	5117.6	0.272358	2.76e-07
Gpd1l	1663.62	0.271651	0.00176182
Rnf44	2082.98	0.271479	0.000663998
Otud4	2081.03	0.270738	0.000187393
Maea	644.058	0.27006	0.00479733
Kpna1	754.986	0.269747	0.00858201
Nup98	724.61	0.2694	0.0087234
Ppp1r10	754.353	0.269247	0.00772203
Pik3c3	677.858	0.267946	0.00882286
Gtpbp4	972.532	0.267887	0.00611633
Slc38a2	2603.18	0.267533	0.00234233
2700078E11Rik	774.727	0.265747	0.00304948
1700081L11Rik	2591.68	0.265685	7.11e-06
Dclre1c	860.327	0.265088	0.00907988
Trim28	801.139	0.264766	0.00942308
Ldha	994.338	0.26266	0.0067253
Irf2	2192.8	0.261764	0.000434315
Aff1	2680.77	0.260664	3.81e-05
Prkrir	759.125	0.260571	0.00949783
Phactr4	655.607	0.260223	0.00708731
Tmc6	765.614	0.260054	0.00438277
Ipo8	661.137	0.25986	0.00617449
Lsg1	708.959	0.259019	0.00395924
Gak	1388.48	0.25886	0.000393917
Tgfbr2	3437.31	0.258665	6.05e-06
Plekho1	1098.68	0.258143	0.000610789
Ikbkap	627.693	0.258077	0.00783141
St8sia4	1676.74	0.257438	0.000426421
Myst2	943.085	0.257029	0.00491641
Dcaf5	1079.17	0.256378	0.00225005
Ssrp1	1549.04	0.25583	0.00211539
Stx17	756.4	0.255275	0.00556906
Cnbp	5422.71	0.253545	8.53e-05
Crnkl1	643.902	0.253408	0.00944132
Btg2	2100.15	0.252955	0.00137212
Rmnd5a	853.034	0.252863	0.0047425
Aqr	878.5	0.252781	0.00545803
Ppm1g	1157	0.251644	0.00218615
Hnrpdl	2841.53	0.250908	0.000297447
Ski	785.958	0.249097	0.00729944
Itch	1899.83	0.249056	0.000216887
Akt3	1995.36	0.249055	0.00135521
Rnf220	1157.71	0.248698	0.00983759
Ilf3	963.199	0.248548	0.00556871
Add1	2783.3	0.248006	0.000426421
Rbl2	1069.3	0.247636	0.00922148
Zmym4	1005.05	0.24697	0.0030758
H2-Eb2	1209.11	0.246922	0.00810803
Ubr5	2799.73	0.246644	9.62e-05
Tmem134	867.371	0.245882	0.00696405
Eif2c1	1191.16	0.245248	0.00235712
Nrbp1	1183.65	0.243604	0.00564398
Mkl1	1289.37	0.241831	0.00772203
Btk	1534.29	0.241344	0.000500533
Gabpa	1417.58	0.240214	0.0010157
Srek1	1195.91	0.239905	0.00289822
Hdlbp	1321.95	0.239277	0.000494259
Pafah1b2	1110.25	0.237566	0.00910494
Zeb2	966.302	0.236084	0.00472987
Cdk11b	2119.02	0.235662	0.000128223
Fbxo38	849.133	0.234669	0.00830451
Prkd3	802.987	0.234218	0.00549092
Cul4b	837.665	0.234191	0.00659016
Slc4a7	1808.72	0.23359	0.00439906
Pum2	3751.77	0.231102	0.000218118
4932438A13Rik	3655.31	0.228287	0.000562483
Nucks1	2515.08	0.227692	7.55e-05
Cul1	1235.05	0.225924	0.00221795
Eif5	3818.86	0.225611	6.02e-05
Klhl24	4529.67	0.224806	0.000303753
Tmem50a	1020.79	0.224126	0.00769909
Larp4b	1610.6	0.223401	0.00143449
Btaf1	1219.13	0.222389	0.00240641
Rnf43	19.3041	-1.51405	0.00337228
Srgap3	19.6249	-1.52593	0.00456323
Ly6k	20.2273	-1.56846	0.00346205
Ddx46	3096.09	0.21859	0.00156845
Rgs13	24.6195	-1.67211	0.00226654
Serpina3f	24.5892	-1.68012	0.0003094
Gbp6	19.3307	-1.69112	0.00861942
Prkcc	20.1492	-1.70446	0.000606367
Rapgef1	2950.05	0.217811	0.00119315
Dctn4	964.672	0.216968	0.00865272
8430408G22Rik	20.3605	-1.82557	0.000941998
Afp	18.0329	-1.83789	0.00103487
Mcoln3	24.0846	-1.93585	4.73e-05
Fsip1	18.1145	-2.04742	0.00169522
Dmwd	17.1475	-2.05514	0.00180748
Hist1h2ac	18.8454	-2.14378	6.79e-05
Tnni2	16.0971	-2.2172	0.000752457
Axl	22.9365	-2.30512	1.91e-05
Rab8a	1194.38	0.212564	0.00765039
Tmprss13	23.1501	-2.42537	8.98e-06
Eppk1	18.5443	-2.72176	9.77e-06
Hist4h4	17.961	-2.89154	9.79e-07
Mrc1	18.4377	-2.9776	1.01e-06
Tcea3	16.4128	-3.02347	2.27e-06
Ffar2	22.4975	-3.03681	8.34e-07
Cd276	20.5102	-3.22139	1.36e-07
Hook3	1990.8	0.211064	0.00665268
C1qb	18.3008	-3.73894	3.51e-07
Slc4a3	24.6578	-3.83502	3.54e-08
Lrp1	16.6745	-3.88436	8.11e-07
Lrrc23	16.2765	-4.99059	9.71e-07
C1qc	19.5918	-5.27509	9.85e-08
Ccng1	1113.91	0.208589	0.00944064
Ibtk	1517.22	0.203258	0.00392132
Srsf2	3975.54	0.202485	0.000492331
Tlk1	1647.26	0.199749	0.00874349
Cd79b	12842.4	0.198723	0.00113742
Uba1	1610.85	0.195398	0.00856043
Mecp2	1384.91	0.194736	0.0097989
Tpr	8276.19	0.192079	4.58e-05
Sf3b1	7769.15	0.191969	4.76e-05
Tcf3	1390.49	0.190125	0.00802672
Gnb1	1978.46	0.186823	0.00995324
Usp24	4514.13	0.18667	0.000269403
Snrnp200	2913.76	0.185224	0.00162096
Gpbp1	2056.65	0.181512	0.00817331
Nfkb1	2071.63	0.176171	0.00541002
Itm2b	2262.81	0.176151	0.00721758
Plekhm1	2075.54	0.175672	0.00797941
Ubr4	3728.56	0.173586	0.00355227
Sbno1	3766.77	0.170969	0.00949783
Bptf	7921.51	0.16703	0.00832741
Ctcf	2587.01	0.160791	0.00941911
Rapgef6	4794.47	-0.173052	0.00200209
Dock2	3056.45	-0.174035	0.00694123
Hivep1	1971.54	-0.17712	0.00708073
Atf4	2134.33	-0.185665	0.00673775
Hnrnpu	6022.09	-0.18601	0.00557945
B3gnt5	2651.66	-0.189178	0.00287324
Nin	1876.99	-0.19095	0.00366197
Sp3	1823.43	-0.192509	0.00262807
Apc	2574.16	-0.193415	0.0034746
Arid1a	6939.06	-0.193625	0.000649337
Atrx	5678.31	-0.194185	0.000228555
Arhgdia	3883.9	-0.194358	0.00637446
Mdc1	2207.87	-0.194613	0.00164515
Scaf4	1432.35	-0.19671	0.00656583
Whsc1l1	3576.08	-0.200017	0.00105734
Ankrd44	2799.33	-0.200149	0.000879778
Gabpb2	3810.32	-0.20312	0.000718235
Dido1	2569.4	-0.203241	0.00123157
Mll3	6438.01	-0.206252	0.000241125
Vps13b	3255.59	-0.208119	0.00896635
Tcf20	3008.22	-0.20866	0.000590275
Zmiz2	1992.88	-0.209174	0.00117578
Cybb	3677.58	-0.211008	0.00115458
Caprin1	2599.69	-0.212206	0.0021472
Rps6kb1	1333.35	-0.212536	0.00995324
Cul3	1967.17	-0.212667	0.000504854
Gas5	6379.41	-0.213553	0.00266785
Gpr18	1451.09	-0.214288	0.00211801
Trmt2a	916.388	-0.214622	0.00933121
Mga	3886.51	-0.216628	4.63e-05
Tug1	2280.5	-0.216707	0.00117578
D14Abb1e	3149.99	-0.216872	0.000426987
Ablim1	5455.69	-0.219427	6.89e-06
Itpr3	2084.97	-0.220167	0.000713426
Pten	3293.89	-0.22041	4.73e-05
Pds5a	2060.39	-0.220434	0.00122671
Erbb2ip	2764.14	-0.220646	0.000128821
Tmf1	1459.35	-0.222087	0.00148547
Akap13	11017.4	-0.222891	0.000109472
Zfp592	2287.38	-0.22347	0.00162781
Kdm2a	4794.58	-0.223615	1.65e-05
Taok1	3197.37	-0.224634	2.71e-05
Tpm4	2196.97	-0.227826	0.000545571
Rhoa	1330.1	-0.228293	0.00360503
Arfgef2	1103.33	-0.228796	0.0029543
Aup1	889.503	-0.230141	0.00772745
Smc4	2772.15	-0.230318	0.00224986
Pecam1	2082.37	-0.230393	0.00186977
Cdc42	3309.82	-0.233177	7.82e-05
Capzb	2124.61	-0.233616	0.000707801
H2-Ob	11331.8	-0.233642	4.59e-06
Tardbp	2647.77	-0.234521	0.00205484
Cltc	2833.31	-0.234588	0.000248098
Cyfip2	3843.7	-0.234652	1.53e-05
Esyt1	1970.09	-0.234721	0.000537932
Gna13	2418.53	-0.234822	0.000995187
Sema4d	2786.84	-0.235119	0.00292414
Ggnbp2	2164.34	-0.235902	4.34e-05
Blnk	2734.09	-0.236981	5.02e-05
Taok3	1198.45	-0.23742	0.00284147
D930015E06Rik	3140.25	-0.23761	2.79e-05
Slc9a7	975.83	-0.238455	0.00919218
Zzef1	1509.47	-0.238608	0.00241656
Chd7	2062.58	-0.239624	0.000294418
H2-D1	13009.9	-0.240357	0.000705246
Nufip2	3063.5	-0.240462	3.4e-06
Rabep1	1164.92	-0.241647	0.0080139
Rfx7	4362.35	-0.241813	1.99e-05
Calr	1897	-0.241871	0.00985453
Gnai2	3297.45	-0.24225	0.00138698
Cables2	931.505	-0.242708	0.00375987
Rtn4	966.557	-0.242802	0.00977045
Setd7	1003.86	-0.243406	0.00173963
Iqsec1	4132.68	-0.244147	1.41e-05
Pan2	866.313	-0.246355	0.00518045
Dhx15	2227.61	-0.246522	0.000103693
Polr1d	1091.83	-0.248774	0.0079719
Zfp263	1185.63	-0.249627	0.00262498
Senp1	1141.47	-0.249698	0.00191513
Khdrbs1	1521.12	-0.250063	0.00040014
Atp2b1	1557.54	-0.25075	0.000803544
Ccar1	2210.53	-0.252257	6.23e-05
Sfrs18	3293.87	-0.252515	1.73e-05
Dpp4	1191.37	-0.253511	0.00973084
Tpm3	1332.6	-0.253814	0.00133715
Rnf111	1558.34	-0.255406	0.000120174
Eif4a2	4583.79	-0.257328	0.000585724
Synrg	769.234	-0.257904	0.00708731
4930523C07Rik	2333.05	-0.259287	0.000734557
Tmem64	832.227	-0.259557	0.00657344
Itga4	6457.2	-0.259851	4.07e-06
Prdm2	3220.6	-0.260152	1.97e-05
Irf3	1013.63	-0.260458	0.00132168
Msl1	2365.15	-0.260503	0.00383964
Unc93b1	3315.81	-0.260776	1e-07
Trafd1	881.787	-0.26093	0.00538146
Pcmtd1	1098.35	-0.261299	0.00613097
Dnajc3	1138.25	-0.261315	0.00165975
Hsbp1	957.666	-0.262596	0.0067902
Sltm	2371.6	-0.262925	2.72e-05
Fam63b	2011.55	-0.264047	0.00239382
Vars	1780.89	-0.264211	0.00017368
Sp100	3397.89	-0.264713	0.00100246
Pdia6	763.628	-0.265854	0.00181449
Tmem170b	658.636	-0.26891	0.00844668
4933421E11Rik	795.821	-0.269824	0.00561228
S1pr4	1318.02	-0.269832	0.00331324
Man2a2	1311.05	-0.270003	0.00111527
Vezf1	1619.15	-0.270177	0.00148875
Ptp4a2	6011.08	-0.270719	2.31e-06
Dennd1b	968.71	-0.270783	0.000536255
Tet3	1762.71	-0.270921	0.000127295
Git2	1514.52	-0.271376	9.17e-05
Galnt1	1496.27	-0.271408	0.000443847
Cdc42se1	1560.01	-0.272225	0.00479733
Icam2	911.06	-0.272251	0.00389385
Nt5c	563.95	-0.272718	0.00605824
Treml2	1982.35	-0.274062	5.2e-05
Nf1	893.356	-0.274928	0.000792096
A630001G21Rik	2762.6	-0.275721	0.00209599
Wdr26	5470.54	-0.276053	0.000234512
Clec2i	857.136	-0.277098	0.000806875
Pdcd11	1228.45	-0.277333	0.000138753
Rab1	1310.65	-0.277578	5.35e-05
Pnrc2	1323.93	-0.277686	0.000866661
Fxr1	799.087	-0.278484	0.00194495
Ccdc41	473.847	-0.278565	0.00958223
Zc3hav1	1275.95	-0.278684	0.00114262
Fam160b2	1226.5	-0.278798	0.000602507
Hexb	995.392	-0.279192	0.00719877
Adar	841.079	-0.27961	0.00702021
Mgrn1	1082.13	-0.279678	0.00206577
Csk	2426.13	-0.280777	5.3e-05
Nomo1	631.805	-0.280951	0.00225103
Pip4k2b	838.925	-0.281219	0.00219204
Socs4	490.384	-0.281358	0.00697863
Mta2	1585.54	-0.282164	2.36e-05
N4bp2l2	1783.95	-0.282518	0.000107258
Lrch3	738.108	-0.282973	0.00524331
Lrrk2	4890.12	-0.284026	2.77e-05
Phip	4158.45	-0.285092	2.61e-06
Arf6	2061.57	-0.28551	1.66e-06
Gm15800	1446.26	-0.286935	0.000257074
Gbf1	938.466	-0.287077	0.000377393
Entpd5	728.563	-0.28714	0.00600976
Zbtb7a	2510.15	-0.287897	3.25e-05
Kynu	614.119	-0.28811	0.00423427
Gopc	727.28	-0.288581	0.00150633
Scd1	9001.02	-0.289636	6.23e-07
Acap2	932.51	-0.290291	0.00360136
Arl8a	701.196	-0.291779	0.0021665
Arhgef6	1730.67	-0.292165	1.38e-05
Slc50a1	805.123	-0.292552	0.000735345
Parp4	1401.61	-0.292976	6.97e-05
Acsl5	864.663	-0.293155	0.00364196
Trim12a	1038.56	-0.293983	0.000329551
Atf6	1486.72	-0.294383	0.00016343
Cd2ap	2391.21	-0.294718	1.26e-06
Apobec3	7454.17	-0.295095	1.43e-06
Ddx17	6710.19	-0.295587	4.71e-08
Il10ra	1636.6	-0.295678	0.000871699
Atad1	1005.72	-0.29607	0.000257308
Atxn7l3b	832.173	-0.296539	0.00103913
Mknk2	2047.25	-0.29676	6.35e-05
Snap29	1512.29	-0.296947	1.29e-05
Zbtb4	1238.55	-0.298299	0.000268965
Rcbtb1	613.516	-0.298331	0.00270197
Myl12b	2384.23	-0.298727	0.00066659
Myst3	4856.61	-0.300141	2.59e-08
Dock8	3887.24	-0.300888	2.67e-07
Herpud1	701.041	-0.301321	0.00172483
Vpreb3	942.649	-0.301629	0.00111054
Heatr6	798.972	-0.302211	0.000268601
Tuba4a	630.744	-0.302738	0.00183851
Zranb2	698.413	-0.303713	0.00133715
Cggbp1	1500.16	-0.304331	1.08e-05
Cd72	1297.04	-0.3048	6.55e-05
Fam38a	476.024	-0.304811	0.00934699
Nckap1l	3113.66	-0.305071	2.09e-09
Orai3	559.492	-0.305341	0.0038014
Man2b1	1438.59	-0.305488	8.53e-05
Nbas	508.911	-0.305559	0.00527981
Eaf1	471.545	-0.305752	0.00344707
Magt1	633.405	-0.306111	0.00222142
Tapbp	1459.97	-0.306717	0.000337427
Ttc14	2262.72	-0.307338	6.32e-05
Map3k11	743.965	-0.308698	0.00129637
Chtf8	532.635	-0.309175	0.00241565
Map3k1	5413.79	-0.309652	1.94e-11
Foxj2	1307.68	-0.309917	2.92e-05
Pi4kb	578.808	-0.310144	0.00935893
Map4k5	465.844	-0.310545	0.0032393
Tmem57	579.303	-0.311361	0.00228325
Ulk3	435.553	-0.311796	0.00569307
2310045N01Rik	383.245	-0.31185	0.0099618
Fam108a	438.008	-0.311858	0.00503128
Zbtb20	572.95	-0.313093	0.00467266
Pdhb	644.913	-0.313337	0.00212464
Zbtb38	538.174	-0.313489	0.00590197
Rpl36al	538.599	-0.313903	0.00815001
Slc1a5	1428.66	-0.314052	8.28e-06
Gns	1521.29	-0.314252	1.08e-05
Esyt2	791.447	-0.31508	0.000812569
Tsc22d4	605.962	-0.316392	0.00857665
Dopey1	545.634	-0.316741	0.00447561
Anapc16	469.403	-0.318016	0.00615683
Calm2	1638.87	-0.318323	0.000703358
Znf512b	458.223	-0.319273	0.0059477
Heg1	1830.77	-0.320128	4.11e-07
Slc2a1	610.011	-0.320455	0.0036176
Cxcr5	2559.03	-0.320806	1.82e-06
Phtf2	1392.35	-0.321048	3.88e-05
Ctsz	1130.1	-0.321576	0.000260906
Wdr1	1273.97	-0.323257	8.14e-05
Fem1a	765.547	-0.323689	0.00178996
Crk	1030.11	-0.324064	6.57e-05
Znfx1	579.394	-0.324188	0.00191057
Chd9	2944.46	-0.324652	9.11e-10
Atf7ip	2686.65	-0.32538	2.42e-09
Tmem63a	460.916	-0.325906	0.00520197
Msi2	1547.74	-0.325992	1.43e-06
3110003A17Rik	463.742	-0.32602	0.00830451
Lax1	952.611	-0.326193	0.0041781
Arid4b	2626.38	-0.326545	3.51e-06
Mrfap1	512.384	-0.327498	0.00449087
Zfp831	2336.49	-0.327556	0.000118277
Gatc	547.742	-0.32824	0.0046691
Zcchc2	1728.17	-0.328605	3.87e-05
Rfx3	549.778	-0.328736	0.00622383
Lpin2	757.507	-0.329417	0.000500432
Zfp207	4186.66	-0.329457	2.69e-08
2022-09-02	692.856	-0.33009	0.00329991
Zfp706	977.03	-0.330984	2.28e-05
Tap1	2006.06	-0.331068	6.92e-05
Hdac1	410.076	-0.331492	0.00301481
Iqgap1	8135.96	-0.332552	2.78e-11
Wdfy4	4383.23	-0.332659	2.37e-08
Cyba	1195.44	-0.332902	0.000279524
Zfc3h1	2855.45	-0.333026	4.83e-08
Gltp	410.72	-0.333245	0.00309
Ranbp6	480.634	-0.333429	0.00193622
Map2k1	1009.08	-0.333493	0.000483581
Fam129c	717.4	-0.333587	0.00529167
Ptk2b	2282.86	-0.333735	3.89e-09
Zfp292	4016.7	-0.33383	1.51e-11
Sike1	1508.63	-0.334215	1.25e-05
Nup85	419.089	-0.335257	0.00902204
Was	714.698	-0.335464	0.00122797
Zbtb40	325.864	-0.335625	0.00797478
Lrch1	1095.37	-0.335706	6.09e-05
Nup210	1994.5	-0.336104	1.07e-08
Slc7a6os	569.093	-0.336291	0.000690933
Rufy1	463.184	-0.336807	0.00289749
Foxk1	2679.07	-0.337538	1.72e-08
Slc25a37	2831.59	-0.33877	8.9e-07
2022-09-01	841.256	-0.339401	0.0018609
Ctsb	567.697	-0.339543	0.00629941
Dusp11	2457.4	-0.340337	3.4e-08
Sgpp1	865.113	-0.34049	0.000388581
Mylip	1295.26	-0.340857	0.0014374
Ppt1	805.739	-0.341343	3.51e-05
Ints8	770.742	-0.342005	0.00056369
Gng10	475.54	-0.342701	0.00224874
Zdhhc21	566.998	-0.342727	0.00194286
H2-M3	1242.97	-0.343033	6.68e-06
Pdia4	943.74	-0.343626	5.89e-05
Fam149b	969.288	-0.34399	0.000348235
Hivep3	344.772	-0.344118	0.00731362
1110003E01Rik	2703.15	-0.344336	4.83e-08
Ctss	4232.48	-0.346347	7.01e-09
Hn1	721.291	-0.347107	0.000807478
Stk10	3486.13	-0.347379	2.05e-10
Creb1	1911.66	-0.34807	4.79e-09
Rcn2	415.569	-0.349293	0.00402257
Gsdmd	677.537	-0.349718	0.000355401
Tmem71	424.268	-0.350063	0.00244973
Myl12a	956.381	-0.350108	1.62e-05
Jakmip1	444.186	-0.350417	0.00105219
Fbxl14	578.181	-0.350894	0.000498821
Traf3ip3	1971.71	-0.351968	2.69e-09
Zc3h12a	396.679	-0.352008	0.00739755
Slc2a4rg-ps	442.719	-0.35285	0.00958815
Nup160	956.085	-0.353224	1.71e-05
Nek7	955.776	-0.353737	1.11e-05
Cdk2	320.797	-0.354814	0.00562715
Ezr	5142.78	-0.355656	3.81e-10
Pptc7	1113.83	-0.356197	0.000189028
Rhof	572.582	-0.35794	0.00130328
Snhg5	487.629	-0.358355	0.00868708
Gimap1	2373.55	-0.358686	5.97e-06
Atg3	528.896	-0.358815	0.00177411
Crtc3	412.474	-0.35885	0.00355775
Ensa	1069.88	-0.359733	1.33e-05
5430427O19Rik	602.373	-0.359764	0.000107832
Ptprcap	2147.15	-0.362026	8.35e-07
Tmem206	488.34	-0.36215	0.000305541
Mrpl52	446.25	-0.362201	0.00551842
Bbip1	480.671	-0.362304	0.0016561
Srsf9	504.821	-0.363099	0.00161771
Nfatc1	2769.2	-0.363281	1.96e-08
Ube2d1	448.385	-0.365407	0.000460138
Fxyd5	1149.82	-0.365788	4.9e-05
Tmppe	538.056	-0.366552	9.25e-05
2610301G19Rik	501.92	-0.367041	0.00222306
Pnn	3141.09	-0.367115	7.22e-10
Arrb2	579.704	-0.369921	0.000646564
Irf8	2355.81	-0.371166	2.16e-07
Ifnar2	594.477	-0.371278	0.00015381
Dpysl2	577.431	-0.371431	0.000787483
Brwd3	850.897	-0.371958	2.6e-05
Ermp1	586.064	-0.372278	0.000354107
Pdcd4	1883.7	-0.372999	0.000370064
Zfp182	674.18	-0.37436	0.00398199
Ticam1	396.622	-0.374492	0.00137885
Sumf1	483.818	-0.375162	0.000455805
BC006779	5136.34	-0.375233	7.96e-06
Clasrp	332.293	-0.375481	0.00414377
Gga2	2530.91	-0.375594	1.92e-08
Abi3	969.01	-0.375638	4.15e-05
Rbm3	518.417	-0.37592	0.00286446
Dnm2	1518.66	-0.376001	5.09e-09
Tsnax	693.645	-0.376345	0.000404289
Sypl	1336.07	-0.376687	1.11e-06
Mtmr6	439.016	-0.3773	0.00144556
Coro1a	8147.14	-0.377491	4.48e-11
Tnks2	2652.13	-0.37783	1.16e-13
Metap1d	271.682	-0.378356	0.00587981
Plek	2280.41	-0.378776	8.61e-09
Mtpn	2529.29	-0.378785	2.16e-08
Tram1	1709.89	-0.379355	6e-09
Klf6	1900.8	-0.380076	9.88e-07
Arap1	1758.81	-0.380159	4.69e-09
Sh3bgrl	468.534	-0.38016	0.00312746
Ube2w	287.729	-0.380187	0.0095999
2610008E11Rik	404.177	-0.38065	0.00256429
Cept1	331.325	-0.381021	0.00545741
Lynx1	975.48	-0.381188	0.00162096
Pgs1	250.796	-0.382961	0.00924386
Zmynd8	1572.1	-0.383899	9.79e-08
Uba6	683.497	-0.385082	0.000118277
Fmnl1	1342.45	-0.385107	8.81e-08
Uhrf1bp1l	1513.68	-0.385226	1.95e-09
Ogt	3908.82	-0.386565	3.93e-08
Helz	1184.17	-0.38708	2.43e-07
Ndufv3	312.322	-0.387483	0.00851265
Abca7	703.411	-0.387528	0.000867542
Zfp597	610.356	-0.387677	0.000273533
2210016L21Rik	334.649	-0.388321	0.0024078
Pmf1	325.288	-0.388363	0.00597844
5730419I09Rik	557.116	-0.389386	0.000111585
Ss18	606.638	-0.389824	9.79e-05
Zfml	2284.96	-0.390059	1.08e-09
Trappc1	314.269	-0.390522	0.00398624
Tec	2039.81	-0.391019	3.97e-09
Senp7	1788.78	-0.391554	1.09e-07
Adcy7	1770.98	-0.392767	7.28e-08
Surf6	419.785	-0.392972	0.00352844
Guf1	305.117	-0.394456	0.00334271
Ctsa	1203.2	-0.394778	3.54e-07
Parp11	342.214	-0.395622	0.00173562
Clasp1	1484.81	-0.395856	1.1e-05
Bri3bp	462.481	-0.396028	0.00067464
Pcsk7	300.798	-0.396653	0.00528118
Lrrc33	1916.58	-0.396726	6.91e-09
Arl4a	306.74	-0.396818	0.00864315
Syvn1	2014.15	-0.397153	6.5e-11
Gyg	289.36	-0.397986	0.00508542
Eif1ax	238.849	-0.398091	0.00830451
Arglu1	2501.76	-0.398351	9.03e-08
Rasa2	818.787	-0.398511	5.8e-07
Rnf114	1691.1	-0.398605	5.47e-06
Jmjd6	371.522	-0.399411	0.000784122
Clic1	1718.16	-0.399603	1.93e-09
B230206F22Rik	893.419	-0.399627	0.000770164
Rgs19	1097.54	-0.399871	1.85e-08
Myo1e	1982.54	-0.400121	1.46e-08
Stat2	1579.1	-0.400177	1.34e-06
Stard5	394.461	-0.40041	0.00174264
Pdrg1	878.702	-0.400802	0.000246194
Gbp9	1069.52	-0.40126	3.85e-05
Tmem60	228.382	-0.401812	0.00848965
Il10rb	494.959	-0.402421	0.000305746
Herc6	342.876	-0.402697	0.00171966
Tln1	2587.02	-0.402847	7.91e-15
Chd3	1282.44	-0.403659	1.9e-09
Gm8369	1052.74	-0.404136	8.88e-07
Maz	809.786	-0.404734	7.3e-07
Fam193b	811.125	-0.405194	3.04e-06
Aff3	3317.62	-0.405432	5.71e-13
Sh3bp2	1025.18	-0.406339	1.49e-05
Spop	1675.49	-0.406706	1.1e-09
Edaradd	431.684	-0.406708	0.00547939
Csnk2a1	584.302	-0.407289	0.00108355
Ccdc88c	2075.99	-0.408234	1.81e-08
Pnpt1	547.259	-0.408313	0.000158552
Ppp1r13b	663.851	-0.409149	0.000158246
Ccdc107	251.827	-0.409959	0.00767255
Prps1l3	461.081	-0.410781	9.81e-05
Orai2	392.188	-0.411962	0.000935566
Pdcd10	335.946	-0.412317	0.00106086
Mcart6	292.59	-0.412329	0.00540812
Ctsc	1254.89	-0.414125	3.26e-09
Tspan32	985.913	-0.414519	5.57e-06
Sesn3	866.569	-0.414851	2.26e-07
Sh3gl1	418.506	-0.415664	0.000253896
Fam126a	532.095	-0.415696	0.000136166
Hspa5	3870.9	-0.41621	5.92e-09
Celf2	3702.74	-0.416595	1.8e-15
Tapbpl	289.321	-0.416829	0.00309932
Lpgat1	1912.36	-0.417018	7.99e-12
Nme1	458.397	-0.418674	0.000507139
Max	1383.22	-0.419302	5.81e-06
Ap3m2	384.321	-0.419446	0.00238559
Trim12c	866.647	-0.420249	0.000111063
Ube3a	507.273	-0.420832	0.000335359
Pitpnc1	414.633	-0.421491	0.000487081
Parp9	460.525	-0.421909	0.00389385
AI413582	232.713	-0.422154	0.0098104
Ly9	882.637	-0.422165	4.58e-06
Ccdc134	203.102	-0.422756	0.00755082
Leng8	4805.53	-0.42384	1.92e-10
Gpd2	995.437	-0.426445	7.89e-05
Ptrh2	358.518	-0.426868	0.000916912
1500012F01Rik	822.623	-0.426894	2.26e-06
Tnip2	239.835	-0.427612	0.00623981
Aida	511.805	-0.427976	0.000120387
Mrp63	287.987	-0.428052	0.00263756
Fyco1	1193.96	-0.428449	9.26e-09
Fam65b	6397.27	-0.428559	3.7e-12
Calm1	5975.12	-0.42867	7.03e-17
Mapk14	991.675	-0.429107	2.57e-09
Bcl9	466.794	-0.42954	8.58e-05
Vamp1	553.937	-0.429545	0.000322879
Asah1	472.534	-0.429782	0.000121514
Osbpl8	1698.17	-0.431187	3.46e-11
Phf21a	2043.62	-0.43196	6.87e-10
Camk2d	1274.3	-0.432788	8.26e-10
1810074P20Rik	646.048	-0.432816	7.19e-05
Gga3	772.194	-0.433134	4.21e-07
C430048L16Rik	252.7	-0.433236	0.0031753
Pde7a	1959.49	-0.433467	4.37e-09
Itsn2	5476.9	-0.433909	2.41e-15
Ccnc	320.507	-0.43404	0.00505483
Il17ra	4705.7	-0.434342	7.67e-17
Arhgef1	5696.05	-0.434692	2.85e-17
H2-Eb1	14582.3	-0.435013	8.95e-13
Cd52	7568.51	-0.435992	2.34e-16
Pppde1	518.454	-0.43663	2.96e-05
H2-Aa	34207.5	-0.436881	1.42e-09
B4galnt1	3877.15	-0.438906	6.85e-09
Lrrc8a	717.405	-0.439064	0.000199123
Dcp2	1402.06	-0.439587	4.79e-09
Lpcat1	431.393	-0.440559	0.000428186
Tmem50b	625.527	-0.442242	4.95e-05
Rpl9	211.744	-0.442618	0.00693767
Atxn7l1	628.093	-0.442629	2.38e-05
Klhl17	201.321	-0.442718	0.00714334
Lmbrd1	2034.13	-0.442722	1.31e-11
Rraga	467.661	-0.443286	9.22e-06
Foxn3	1150.79	-0.443547	5.75e-07
Napsa	1750.83	-0.443662	8.1e-14
Snapc5	356.441	-0.443716	0.00305631
Kdelr1	238.267	-0.444532	0.00212974
Rasgrp2	1155.47	-0.44472	2.59e-08
Mrpl32	257.051	-0.44473	0.00286017
Arhgap9	1231.09	-0.445144	1.13e-10
Ctso	1020.36	-0.445398	4.07e-07
Dcdc2b	180.654	-0.445719	0.00705451
Gimap5	797.413	-0.446614	9.05e-06
Cfl1	2709.03	-0.446761	1.48e-08
1700030K09Rik	196.478	-0.447422	0.00936665
Irf5	1262.71	-0.44847	2.66e-09
Arhgap27	987.476	-0.450138	5.91e-09
5031414D18Rik	971.26	-0.450856	5.28e-08
Cd82	317.772	-0.451086	0.00166388
Ube2d3	1217.15	-0.45141	7.63e-09
Ccdc93	537.404	-0.451949	1.75e-05
Sh3glb2	242.485	-0.45232	0.00452442
Fam105b	841.071	-0.453132	2.1e-06
Pfkfb3	255.157	-0.45331	0.0024078
Fubp1	2596.46	-0.453883	1.7e-09
Ell3	395.216	-0.453992	0.00183269
Sh2b3	971.277	-0.454927	5.1e-08
Hnrnpa2b1	9705.48	-0.455399	3.2e-17
Poli	348.873	-0.458018	0.0014637
Chchd1	279.997	-0.458502	0.001656
Pip4k2a	1447.24	-0.459326	2.27e-08
B3gat3	437.441	-0.460001	0.000182433
Tulp4	356.202	-0.460096	0.000109314
Ttll3	225.762	-0.460209	0.00626424
Eif1	611.541	-0.460599	3.75e-06
Spnb2	6182.15	-0.461137	5.05e-16
Cybasc3	2492.43	-0.461762	2.45e-13
Agtpbp1	833.908	-0.462178	8.09e-08
Arfip1	465.68	-0.46287	1.92e-05
Map4k4	1634.68	-0.463317	1.38e-13
Lclat1	378.553	-0.463447	0.00136345
Tnk2	445.182	-0.464212	0.000167117
Zcchc9	476.094	-0.464387	0.000393288
Rasgef1b	1435.13	-0.464883	1.27e-09
Tbl1xr1	2050.21	-0.465134	4.61e-17
Dennd1c	1410.62	-0.465259	2.87e-10
Zbed6	1859.08	-0.465511	5.29e-13
3110056K07Rik	309.187	-0.465666	0.000608963
Sh3bgrl3	8169.38	-0.466099	5.01e-12
Rac2	4593.96	-0.466878	3.84e-14
0910001L09Rik	335.807	-0.466891	0.000483581
Sidt1	303.264	-0.467594	0.000313118
Hist1h1e	323.075	-0.468189	0.00410491
Ap1m1	933.647	-0.468426	3.85e-09
Sec11c	1300.17	-0.468642	3.58e-06
B3gnt2	1435.21	-0.468833	1.83e-11
Dnajc9	1241.9	-0.468855	4.71e-08
Dzip3	194.866	-0.469814	0.00586838
2810008D09Rik	300.154	-0.469859	0.000376925
Sgpp2	400.823	-0.470059	0.000492485
Gdi1	3449.81	-0.470328	6.4e-18
Abcd1	705.16	-0.470641	5.54e-08
Exoc6	741.319	-0.470716	5.06e-06
Zfp607	235.002	-0.471491	0.000974293
Gng2	1263.81	-0.471568	1.48e-10
Pold1	711.583	-0.471938	4.69e-06
Sec22c	363.828	-0.472679	0.000945404
Atxn1	250.738	-0.472713	0.0020737
Itpr2	2568.37	-0.474428	2.23e-12
Chst3	4614.83	-0.47465	4.2e-16
Psmb8	1827.39	-0.4748	1.21e-13
Nup62	726.2	-0.475594	1.02e-07
5031425E22Rik	390.157	-0.475753	0.000580289
Plcl2	905.164	-0.475996	2.45e-08
Ncbp2	420.71	-0.476576	0.000100425
Kri1	513.025	-0.477401	1.2e-06
H2-Ab1	29876	-0.477552	1.55e-12
Edem1	945.234	-0.477835	5.09e-09
Recql	307.947	-0.478421	0.00036349
Mosc2	584.648	-0.479104	2.32e-06
Strbp	3156.85	-0.479118	3.02e-07
Vav1	1470.74	-0.480101	1.46e-09
Grap2	724.759	-0.48023	0.000120595
Cap1	1955.59	-0.480927	5.45e-11
H2-Q4	619.5	-0.481429	6.55e-05
BC029214	206.311	-0.482453	0.00278096
Golga1	547.751	-0.482522	6.4e-06
2700038G22Rik	196.787	-0.482919	0.00509689
Acyp1	292.53	-0.483927	0.000322879
Nab1	520.161	-0.484286	2.8e-07
Fam113b	329.277	-0.485369	8.83e-05
Rbm12b	294.153	-0.485496	0.000442462
Chd2	5080.5	-0.486606	3.94e-20
Stx7	901.692	-0.486696	1.86e-06
H2-Ke6	581.222	-0.486738	1.14e-06
Galnt4	379.808	-0.487006	0.000102083
Limd1	1689.74	-0.487736	1.88e-15
Aes	943.965	-0.48884	3.11e-08
Phka1	413.317	-0.489167	2.68e-05
A430033K04Rik	170.574	-0.48934	0.00692272
Pstpip1	384.506	-0.489902	0.000124725
Trim59	527.71	-0.490869	2.05e-06
Rnf19b	351.209	-0.491283	8.93e-05
Mllt11	231.144	-0.491663	0.00128786
Ddx26b	561.85	-0.491843	0.000449577
1110021J02Rik	558.154	-0.492149	6.95e-06
Hectd3	448.744	-0.493457	3.47e-06
Fam49a	398.944	-0.493504	2.05e-05
Ubtf	1098.08	-0.493869	4.61e-08
Ftsjd2	1004.01	-0.494055	3.63e-11
Ak2	886.061	-0.494455	1.53e-06
Dtx1	708.266	-0.494589	5.76e-09
Ube2d2	545.731	-0.494888	4.32e-08
Fuca2	175.472	-0.495877	0.00680588
Sdc4	1502.13	-0.49619	2.5e-14
Nap1l1	2813.4	-0.497051	2.77e-17
Tbc1d1	1050.13	-0.497548	1.15e-10
Prkcd	1477.7	-0.498522	2.23e-12
Rbm12	591.976	-0.498729	2.49e-07
Zfp692	300.191	-0.499577	0.000240597
Ppp3r1	835.231	-0.499822	2.28e-08
Prdm9	333.347	-0.500399	0.000177002
Kidins220	1580.06	-0.500619	5.54e-15
Serf2	402.444	-0.501253	1.32e-06
Acat1	398.164	-0.50136	6.01e-06
2010109K11Rik	376.937	-0.50151	0.000124538
Fam123b	243.696	-0.501637	0.000843898
Atp6v0b	723.439	-0.501692	7.17e-08
Pik3r1	1176.45	-0.502064	3.6e-13
Ncf2	700.219	-0.50242	1.05e-08
Parp8	595.437	-0.502932	7.65e-08
Faim3	7279.35	-0.504302	1.31e-12
2510002D24Rik	312.465	-0.506529	0.000195024
Zfp414	230.333	-0.506549	0.00125986
Hpse	171.008	-0.506774	0.00833719
Phf1	493.727	-0.50737	7.14e-07
Sbk1	1452.7	-0.507493	2.02e-14
Pop5	332.557	-0.507825	8.54e-05
Slc25a23	172.59	-0.507878	0.0034447
Fkbp2	296.435	-0.508136	0.000610197
Zcchc7	1714.17	-0.508866	3.23e-07
Ptpn1	946.646	-0.50891	5.74e-08
Fcho1	706.398	-0.509528	7.67e-09
Nod1	384.193	-0.509919	1.22e-05
Lpar6	290.898	-0.510131	0.00178996
Ifi30	1532.37	-0.510318	1.61e-09
Psmg4	162.249	-0.510834	0.0082172
Galnt6	457.349	-0.510996	5.39e-07
Dram2	330.968	-0.511317	0.000435469
Gimap3	3402.72	-0.511365	1.24e-18
Mapk11	780.934	-0.512275	3.82e-08
Trim35	896.882	-0.512412	8.58e-10
Rsl1	159.001	-0.513798	0.00314455
Camta2	659.641	-0.516576	6.91e-08
Psd4	2169.85	-0.516854	2.94e-14
Mcl1	9267.02	-0.517098	1.31e-17
Orc5	172.425	-0.517491	0.00615683
Sp110	1066.17	-0.51769	4.6e-10
Tbc1d10c	2467.9	-0.518263	6.46e-14
Agap2	324.525	-0.519113	7.02e-05
Asb1	156.606	-0.51938	0.00464948
Tmed8	1225.6	-0.5197	4.63e-12
Rogdi	439.219	-0.52054	2.9e-07
2410004B18Rik	168.011	-0.521175	0.00320695
Rltpr	346.924	-0.521945	0.00179466
Syne1	568.412	-0.522064	6.24e-07
Abl2	1056.27	-0.523844	2.26e-10
Eea1	705.247	-0.523905	8.45e-10
Atp8a1	1353.8	-0.524482	7.85e-12
5830428M24Rik	319.246	-0.526067	8.38e-05
Arhgdib	7712.58	-0.526351	3.82e-15
Sepw1	676.428	-0.52651	9.62e-05
Chordc1	665.66	-0.526615	4.32e-08
Filip1l	6890.12	-0.528345	6.09e-28
Gm885	368.387	-0.528672	1.23e-05
Bahd1	403.744	-0.529507	1.18e-05
Sh3tc1	161.52	-0.529957	0.00518045
Traf3ip2	647.512	-0.530987	1.68e-08
Ppp1r9b	452.867	-0.531715	3.89e-06
Aldh2	557.341	-0.532254	3.6e-08
Hipk1	4490.49	-0.532284	1.1e-27
Ttc7	1135.95	-0.532974	2.97e-14
Ier5	3227.7	-0.533146	6.65e-14
Pou2f1	2220.83	-0.53322	2.31e-22
Dock11	3693.75	-0.533423	7.2e-22
A430078G23Rik	969.481	-0.533456	1.19e-08
Gnb2	542.623	-0.533466	3.53e-07
Uap1l1	215.212	-0.533562	0.000470974
Slc25a12	350.1	-0.53399	1.74e-05
Runx3	697.96	-0.535798	6.54e-09
Agpat3	564.041	-0.537364	2.96e-08
Blk	2026.18	-0.537761	3.17e-17
Lgals9	596.663	-0.539404	3.2e-05
Gm11648	867.738	-0.539434	2.88e-11
Mospd3	252.991	-0.539557	0.000172971
Ppargc1a	143.22	-0.540667	0.00629626
Asap1	751.839	-0.540755	2.98e-11
Gngt2	521.097	-0.543023	1.79e-06
Capn7	1739.11	-0.543283	7.49e-13
Btg1	4236.42	-0.54332	2.69e-13
Itgb2	689.772	-0.543689	5.87e-10
Klf3	1687.77	-0.544849	4.26e-11
Cflar	1043.94	-0.546734	2.81e-15
Slc37a1	163.79	-0.547121	0.00248243
Bak1	396.56	-0.547821	0.00018321
Rreb1	1089.85	-0.548718	3.33e-13
Rdh14	141.635	-0.548732	0.00440732
Strn4	493.381	-0.548757	3.66e-08
2900092E17Rik	330.532	-0.549195	6.74e-06
Mlx	206.688	-0.549512	0.00034995
Trim8	776.366	-0.550023	3.2e-10
Gypc	145.551	-0.550232	0.00778116
Abhd14b	124.396	-0.550953	0.00714334
Arrb1	587.436	-0.551176	5.1e-08
Ptpre	361.86	-0.551315	7.16e-07
Ptpn18	946.806	-0.551355	4.83e-08
Stac2	284.967	-0.551975	0.00126421
Gmip	1697.61	-0.553668	3.06e-15
Lrba	1438.6	-0.554299	5.86e-09
Pgap1	3830.28	-0.555123	2.76e-14
Klf7	236.809	-0.556772	0.000603399
Irgm1	473.141	-0.557751	0.000583411
Peg13	655.197	-0.558049	9.11e-07
Tmem9b	244.536	-0.55846	2.69e-05
Ifi35	391.081	-0.56034	0.000135641
Rnpc3	477.899	-0.560445	5.28e-08
Plekho2	416.119	-0.561697	9.04e-08
Ncoa7	343.039	-0.562011	7.95e-05
Polb	235.153	-0.562572	0.000119405
Dmxl1	5263.2	-0.563506	1.66e-31
Arid3b	1373.71	-0.564743	6.16e-16
Xbp1	478.976	-0.564964	9.41e-09
Tcirg1	644.034	-0.565028	3.24e-08
Cklf	337.398	-0.566218	4.13e-06
Aim2	1401.36	-0.566674	4.47e-16
Soat1	821.827	-0.567124	2.78e-11
Cotl1	682.344	-0.567226	7.67e-08
5033414D02Rik	475.02	-0.56849	3.72e-08
Mbd2	1633.79	-0.56853	3.28e-17
Dennd2d	394.644	-0.568679	6.54e-06
Rbm15	406.347	-0.569125	2.64e-06
Zfp472	181.583	-0.570483	0.00106949
Purb	2403.71	-0.57115	2.11e-26
Malt1	3157.66	-0.571579	2.21e-19
Siglecg	3463.23	-0.572737	5.96e-24
Pttg1	660.855	-0.573004	2.24e-08
Zfp36l2	1576.21	-0.574396	3.39e-08
Tspan5	119.015	-0.574866	0.00513098
Eif2ak4	498.938	-0.575571	4.05e-05
Prkd2	2177.99	-0.575823	7.05e-20
Sh2d3c	845.242	-0.575977	6.11e-13
Rab24	691.894	-0.576312	1.29e-10
Fcrl1	2770.19	-0.576398	2.36e-28
Pigv	405.103	-0.576679	4.28e-07
Dmtf1	1623.53	-0.57926	1.31e-11
Cdc42ep3	118.109	-0.58149	0.00739755
Dusp2	1210.86	-0.581784	6.32e-09
3110001D03Rik	212.661	-0.582101	0.000177889
Parp10	208.997	-0.5829	0.000836236
Arsb	137.792	-0.583081	0.00375956
D4Wsu53e	4380.47	-0.583166	9.05e-06
Nfkbia	869.365	-0.585551	2.88e-13
Cacna1i	1353.74	-0.589204	1.51e-17
Alyref2	102.872	-0.592649	0.0072378
Tbc1d14	731.204	-0.593529	8.41e-12
Dusp22	240.442	-0.593858	5.89e-05
Dhx58	188.153	-0.594222	0.00319948
Plekhm3	1404.59	-0.594774	2.73e-13
Zfp839	469.003	-0.594841	1.64e-08
Psd3	375.932	-0.596466	3.52e-07
Gstt2	172.34	-0.597536	0.000170307
Ehbp1l1	651.721	-0.598096	9.21e-08
Srf	415.792	-0.598587	3.73e-08
Cd53	4891.07	-0.59862	1.94e-36
Sh3bp5	1884.02	-0.598894	3.15e-19
Slc44a2	2489.22	-0.60085	5.6e-29
D130040H23Rik	240.731	-0.603262	1.35e-05
Gimap9	604.078	-0.603434	4.89e-11
2310009A05Rik	139.793	-0.604026	0.00536976
Mat2a	1951.47	-0.604746	9.62e-05
Rbm43	411.287	-0.605429	3.87e-08
Ints4	956.922	-0.607276	5.06e-12
Degs1	545.004	-0.607295	1.01e-10
Lck	165.954	-0.610224	0.00207221
B3gnt8	297.152	-0.610235	0.00012391
Rasal3	1714.65	-0.610259	7.91e-15
Pold4	1309.15	-0.610603	2.78e-15
Ggct	337.382	-0.612261	1.33e-06
Xk	263.055	-0.613026	3.97e-06
Ctsh	3222.59	-0.613228	1.57e-24
Rhbdf2	479.946	-0.614377	7.29e-09
Vasp	1578.78	-0.614896	2.32e-16
Usp6nl	888.535	-0.61533	1.65e-13
Psap	1381.16	-0.616209	5.69e-12
Lyl1	982.1	-0.6163	4.31e-16
Oas1c	169.779	-0.618024	0.000383177
Cep250	985.693	-0.619062	1.02e-14
Spn	186.617	-0.61998	0.000771195
Lrrc16a	347.31	-0.619994	3.97e-06
Fermt3	694.662	-0.620418	6.63e-13
Agpat4	203.162	-0.621476	1.99e-05
Pglyrp1	352.829	-0.621512	2.17e-08
Arhgap18	167.903	-0.622574	0.000556298
Evi2a	179.734	-0.624501	0.00033994
Fchsd2	5763.53	-0.624917	1.39e-29
Sipa1	2800.19	-0.625926	8.18e-23
Dennd3	866.435	-0.626109	2.32e-11
Ccdc34	94.4637	-0.62843	0.00630999
4831426I19Rik	201.702	-0.628763	0.000335359
Zfp36	4299.9	-0.628845	7.3e-18
Ormdl1	180.138	-0.62948	0.000279524
St14	116.444	-0.630542	0.00239789
C130039O16Rik	2335.1	-0.630664	1.21e-31
Zfp945	147.109	-0.631167	0.000516476
Bcor	1056.86	-0.631576	4.91e-20
Slc4a8	101.752	-0.632771	0.0062875
Gbp7	327.524	-0.634779	7.09e-05
Luc7l3	3483.38	-0.63502	5.87e-17
Psmb10	724.703	-0.63575	2.06e-13
Mars2	171.954	-0.637113	0.000300154
Gm11346	511.232	-0.637245	3.74e-10
Ly86	1767.43	-0.638324	3.16e-17
Ccne1	208.272	-0.638538	4.75e-05
Etnk1	3998.65	-0.639057	4.5e-42
I730030J21Rik	203.53	-0.639135	0.000680605
Trim7	542.889	-0.639145	6.98e-08
Arhgap30	4788.84	-0.639773	2.03e-23
Rabgef1	236.081	-0.641054	3.36e-05
Nup210l	110.746	-0.641356	0.0052152
Cyp27a1	163.953	-0.642344	0.00130526
Dhx16	950.197	-0.642722	3.76e-12
Gm15880	137.182	-0.642912	0.00398863
C030019I05Rik	193.92	-0.643648	0.00171056
Rara	1023.69	-0.643761	6.95e-16
Fam82b	118.688	-0.644045	0.00237349
Inpp4b	335.753	-0.644362	5.97e-06
Pag1	2480.69	-0.64487	1.73e-12
Mapk12	245.09	-0.645904	4.69e-05
Slc15a4	798.847	-0.646034	2.2e-11
Gbp4	611.368	-0.646739	1.38e-08
H2-DMa	1887.76	-0.646992	1.81e-14
Slfn8	1611.87	-0.649281	0.000978797
Grap	1599.14	-0.649659	1.01e-16
Rftn2	241.397	-0.649958	8.18e-05
Icosl	2789.68	-0.650628	1.43e-31
Gpr155	371.583	-0.651011	1.69e-06
Apbb1ip	1078	-0.651246	2.25e-22
Fam105a	220.894	-0.652412	6.85e-06
AW112010	317.807	-0.652472	8.98e-05
Brwd1	4898.46	-0.653136	1.15e-28
Parp16	99.197	-0.654597	0.00487743
AB124611	991.142	-0.654725	1.72e-16
Unc13d	401.859	-0.657	3.07e-07
Fam89b	116.212	-0.657693	0.00119546
Atp5sl	732.066	-0.658828	2.42e-11
Dusp10	101.385	-0.661365	0.00307446
Eml4	2988.96	-0.662661	5.16e-31
BC017643	1265.85	-0.663149	4.59e-05
Capg	1184.91	-0.663411	1.82e-21
Pde4a	125.813	-0.665099	0.00143066
Pou2f2	3740.48	-0.665486	6.01e-35
Rhoq	518.08	-0.667005	3.58e-12
Kat2b	281.685	-0.669281	3.97e-06
Dennd4b	1430.41	-0.66933	2.85e-22
Rab19	140.908	-0.669723	0.000678642
Ncf4	1283.84	-0.66981	4.82e-16
Adamts10	406.173	-0.669891	3.81e-07
Add3	5310.74	-0.671169	9.59e-19
Itgal	1285.67	-0.671737	9.97e-22
Hexa	456.69	-0.673633	2.59e-08
Rinl	171.622	-0.676848	0.000708666
Map3k8	477.823	-0.676909	6.39e-11
Ikzf1	5102.2	-0.677229	1.29e-38
Adamts6	359.214	-0.677288	3.84e-06
Usp45	443.622	-0.677527	6.63e-10
Pfkfb2	484.798	-0.681089	3.66e-08
Il4ra	2082.32	-0.682243	4.45e-36
Tceb1	298.434	-0.683599	3.61e-06
Oas1b	193.341	-0.687995	0.000133494
Hmgb1	172.54	-0.688041	0.00805488
Map4k1	2440.15	-0.688424	1.26e-36
Ivns1abp	3264.38	-0.689373	1.19e-25
Dok3	1372.3	-0.690602	1.07e-17
C230091D08Rik	239.753	-0.690878	7.72e-07
Polr3gl	127.001	-0.691059	0.000236144
Nfatc2	589.057	-0.692281	2.9e-14
Aim1	769.679	-0.693082	1.58e-13
Pdcd1lg2	381.68	-0.693128	3.54e-10
Rad9b	89.4585	-0.693882	0.00572649
Actb	31309.4	-0.694826	6.79e-28
Ddx58	1262.87	-0.695537	4.53e-12
Casp1	684.975	-0.696741	4.77e-15
Rnf122	301.232	-0.699014	3.35e-06
Parvg	840.264	-0.699057	5.16e-16
Arhgap17	3082.13	-0.699368	2.86e-34
Samhd1	6960.16	-0.699443	6.31e-47
Def6	540.964	-0.699575	2.13e-13
Lsp1	2510.96	-0.701615	2.72e-27
Rap1a	531.222	-0.704327	2.74e-13
Irf1	851.939	-0.707158	7.99e-13
Cd48	1169.94	-0.712487	1.28e-25
Tor3a	404.687	-0.713242	1.37e-07
Lrrfip1	1374.01	-0.713927	2.08e-22
Arhgap15	1435.81	-0.714355	1.25e-14
Slc41a2	212.436	-0.714912	0.000169234
Gm14492	168.921	-0.715888	9.71e-05
Kbtbd11	1017.26	-0.716041	1.32e-25
Camkk2	314.097	-0.716903	1.21e-06
Trim21	529.885	-0.717368	3.52e-13
Cmah	5160.69	-0.718551	2.51e-41
Cacna1d	126.894	-0.72056	0.000268311
Nsmce1	477.483	-0.72071	3.76e-13
Fam114a1	108.345	-0.720975	0.00406626
Ucp2	4065.57	-0.722646	1.1e-33
Trpv2	369.563	-0.724946	3.24e-09
Tmem229b	470.327	-0.72496	1.5e-12
Mcts1	243.997	-0.725287	2.65e-07
Pydc3	375.214	-0.726464	0.004547
1700029J07Rik	97.3729	-0.726558	0.00286994
Traf3	1094.74	-0.726745	1.17e-19
Mr1	95.8232	-0.727603	0.00256494
Tfeb	608.859	-0.729875	6.33e-16
Rin3	1371.48	-0.732766	1.85e-17
Ppp1r18	1251.01	-0.733467	6.33e-16
Lsm14a	1852.06	-0.735249	2.44e-32
Pfn1	5333.88	-0.737597	8.72e-40
Rap1gds1	939.124	-0.738071	3.17e-16
4933437F05Rik	137.683	-0.740251	0.000367711
Tbc1d5	905.791	-0.740317	1.5e-19
Lbh	2447.52	-0.741883	5.03e-36
Sh3bp1	149.343	-0.744281	8.83e-05
Psmb9	1633.67	-0.745276	1.2e-21
Actr3	3448.61	-0.745288	3.65e-47
Plekhn1	75.2124	-0.74571	0.0081749
Fam3c	1428.75	-0.746742	5.26e-29
Cnn2	2650.22	-0.747092	5.41e-34
Akap2	383.415	-0.748687	2.38e-12
Grcc10	839.258	-0.748812	2.38e-13
Ppargc1b	88.0628	-0.75075	0.00106344
Rp2h	578.396	-0.750888	6.55e-12
Kcnk5	196.516	-0.751353	2.22e-05
Mettl10	105.382	-0.751606	0.0061478
Dnmbp	117.719	-0.753551	0.00669724
2022-03-01	2502.1	-0.754178	1.03e-20
Cnr2	1378.26	-0.75469	1.36e-25
Samsn1	483.37	-0.755639	2e-12
Decr1	108.892	-0.755867	0.00152737
Il21r	1988.62	-0.756898	1.19e-39
Mppe1	113.855	-0.757252	0.000390545
Stt3b	1863.52	-0.757745	2.7e-39
Gimap8	2107.88	-0.758198	3.69e-28
Sele	130.598	-0.759836	0.000328117
Pax5	2399.96	-0.760717	9.15e-33
Igtp	265.146	-0.762586	6.1e-06
Glipr2	135.885	-0.764425	7.88e-05
5031439G07Rik	571.166	-0.764804	2.4e-16
Nek8	144.933	-0.765382	2.12e-05
Scand1	205.755	-0.76562	1.4e-06
Plxnb2	99.6322	-0.766169	0.00452434
Grk6	1140.66	-0.76665	8.18e-29
H2-DMb2	1523.19	-0.767432	1e-25
Gripap1	978.93	-0.768103	5.12e-19
Epsti1	416.409	-0.76844	8.83e-12
Mob3b	91.6238	-0.76851	0.00300477
Rps6ka1	260.912	-0.768863	4.05e-09
Icam1	358.037	-0.769012	2.76e-07
Ppp5c	393.938	-0.769887	5.45e-11
2310001H17Rik	223.86	-0.770389	7.7e-08
Rhobtb2	486.852	-0.773419	8.42e-16
Snx10	101.947	-0.774099	0.00055017
Kcnab2	486.763	-0.775867	8.91e-16
Pdlim7	213.281	-0.776347	4.56e-08
C920021L13Rik	144.81	-0.776379	5.69e-05
Il24	83.1935	-0.77649	0.000905776
Ppm1m	527.366	-0.777978	3.02e-13
Ikzf3	8375.18	-0.778797	1.04e-40
Zc3h12d	1026.45	-0.780214	1.69e-27
Myo5a	2862.67	-0.780387	1.9e-49
Nusap1	83.1779	-0.783135	0.0075707
D6Wsu163e	190.067	-0.78484	3.2e-07
Ikbkb	1588.13	-0.785192	8.84e-25
Wls	71.4449	-0.786016	0.00401472
Fam189b	108.8	-0.787156	0.000367782
Cd55	5648.24	-0.787663	0.000252665
Rfx5	1121.05	-0.790274	7.32e-16
Elf4	2168.83	-0.791137	9.02e-42
BC035044	300.208	-0.792366	1.24e-08
Ccnd2	344.847	-0.792984	1.17e-08
Mtap7d1	203.913	-0.794464	1.29e-07
Cd37	6245.56	-0.796109	2.36e-58
Cacybp	438.171	-0.796702	0.000618093
9030617O03Rik	78.1925	-0.797962	0.00304682
AI467606	812.515	-0.80008	1.42e-20
Nrm	790.92	-0.800504	3.94e-16
Padi2	67.8518	-0.801536	0.00587565
Rab30	259.002	-0.801917	1.53e-08
Maml2	874.957	-0.802099	2.3e-14
Acp5	813.031	-0.802378	1.12e-17
BC028528	119.5	-0.803546	2.53e-05
Pik3cg	1093.99	-0.804761	1.46e-23
Mdfic	138.517	-0.80649	1.1e-05
Bank1	9931.93	-0.806675	2.85e-42
Ywhah	262.85	-0.808784	8.65e-09
Mamdc4	60.9712	-0.810512	0.00772203
Slc46a3	200.397	-0.813052	2.98e-07
Athl1	125.446	-0.813221	2.57e-05
Gadd45g	162.331	-0.817513	6.23e-05
Slfn10-ps	78.0448	-0.818224	0.00222306
Adrb2	545.075	-0.821241	1.35e-16
Socs3	123.911	-0.823002	0.000277367
Scd2	633.437	-0.824346	1.89e-10
Elmo1	1478.94	-0.824492	4.77e-30
Tlr9	1322.4	-0.825673	9.06e-30
Rasgrp1	2446.89	-0.826646	8.73e-10
Mctp2	332.391	-0.829014	1.18e-10
Ap1s1	67.4203	-0.829089	0.00510391
Cyp2r1	117.328	-0.831104	4.18e-05
D830031N03Rik	550.596	-0.8315	0.00107648
Gnptab	1121.5	-0.831843	7.83e-26
Gm15987	706.051	-0.832026	8.15e-14
Fam111a	3007.65	-0.832301	1.82e-38
Flna	3770.85	-0.835271	2.97e-53
Lrrc18	310.303	-0.836241	1.48e-06
Snn	3619.76	-0.836603	9.87e-36
Bcl6	1485.63	-0.837529	2.11e-27
BC013712	1216.59	-0.839452	4.65e-26
Gm15408	99.635	-0.839829	0.000784122
Macf1	34386.2	-0.840609	4.33e-29
Aldoc	60.8904	-0.842554	0.0042753
[truncated: 445 more rows]

## Sheet: GPR174 KO 4 hr versus 0 hr
gene	baseMean	log2FoldChange	padj
Nr4a2	18.5545	4.50512	0.000440875
Ccl3	17.2569	4.40592	6.67e-07
Ccl4	17.0554	4.22859	8.56e-06
Vegfa	20.1128	3.06501	2.55e-06
Sdc1	102.699	2.85248	9.81e-26
Gp49a	19.2147	2.78465	5.22e-06
Igf1r	191.527	2.66192	4.45e-42
Il2ra	104.628	2.57566	1.86e-24
Bcat1	16.83	2.54653	1.38e-05
Pgpep1l	15.158	2.45101	0.000474635
Slc1a4	22.6114	2.25387	1.48e-05
Nr4a3	35.9576	2.15742	2.82e-05
Fam160a1	37.8122	2.12082	3.88e-08
Gm16157	33.9594	2.02316	6.2e-07
6330403A02Rik	51.8064	1.92634	1.32e-07
Adarb1	26.3334	1.90671	0.000136586
Cplx2	60.1812	1.89548	5.71e-08
Apoe	1841.4	1.82087	2.74e-25
Glt28d2	15.8745	1.78825	0.00291999
Pde3b	1299.34	1.78181	3.94e-73
2410018M08Rik	30.814	1.77455	0.000226636
Arrdc3	780.205	1.76111	2.04e-49
9530077C05Rik	19.825	1.74078	0.0022933
Fosl2	33.8127	1.64681	0.00815602
Bbc3	19.3963	1.63893	0.00310248
Nr6a1	29.5248	1.61102	0.00021043
Lilrb4	57.283	1.60848	5.28e-08
4933406I18Rik	23.0054	1.58873	0.00902934
Kcnj1	33.0809	1.58013	0.000272452
Zfp219	26.7281	1.57012	0.00131255
Sspn	45.3517	1.53496	6.24e-05
Ldlrad3	35.2964	1.49633	9.48e-05
8430427H17Rik	31.9813	1.49595	0.00116237
Rilpl2	214.668	1.48663	5.09e-17
Lrrc16b	37.5572	1.4521	0.000329449
Ets2	714.342	1.43985	8.07e-10
Scn8a	26.4341	1.41084	0.00870088
Txnrd3	96.9784	1.36457	1.81e-09
Kcnh4	24.8828	1.36445	0.00773905
Pde2a	815.347	1.35996	3.31e-07
0610040B10Rik	33.8944	1.33068	0.00275362
Fdps	56.3244	1.31231	0.000107245
Ldlr	380.862	1.29887	1.27e-20
Bcl2a1d	31.0488	1.29577	0.00275362
F2rl1	23.1085	1.28792	0.00740025
3632454L22Rik	81.7864	1.28369	4e-05
Map3k15	70.2568	1.25432	1.21e-05
Egr2	159.447	1.24719	4.47e-12
Lef1	67.9898	1.23398	0.000135391
Sc4mol	271.239	1.2121	2.21e-22
Insig1	331.502	1.18257	9.73e-22
Zfp69	61.9845	1.16921	0.000437099
Zfp52	578.025	1.15174	4.66e-23
Irf6	57.465	1.1505	8.05e-05
4921507P07Rik	37.7988	1.15005	0.00165545
Tanc2	53.0501	1.12507	0.00407387
Scn4a	483.214	1.12276	4.21e-31
Prss12	97.0478	1.12	7.44e-06
Gclm	72.3404	1.1048	0.000188716
Pdk2	126.069	1.10437	4.45e-07
Gm9958	75.1957	1.09964	1.13e-05
Eid2b	44.6014	1.09579	0.00131255
2700099C18Rik	76.1834	1.09271	1.14e-05
Pogk	163.99	1.07696	1.11e-08
Dhcr24	114.34	1.07213	1.93e-06
Cars	357.721	1.07152	1.44e-15
Mreg	105.092	1.06157	7.55e-06
Lamp3	112.678	1.05992	0.000120514
Gabarapl1	45.9857	1.05642	0.00224145
Bend3	187.869	1.04679	1.16e-09
Alcam	774.297	1.04611	2.84e-25
Pnpla7	835.45	1.03661	3.9e-35
Slc7a5	182.146	1.03497	3.3e-08
Orm3	57.8824	1.03328	0.00113418
Pbx3	43.9128	1.03013	0.0023764
Slc23a1	151.292	1.02388	5.63e-07
C030016D13Rik	46.4604	1.00485	0.00380776
Sqle	346.071	1.00358	5.23e-17
E130311K13Rik	46.9202	0.997316	0.00299377
Il9r	224.1	0.996088	2.12e-08
Zfp948	127.725	0.982529	6.51e-07
Fnbp1l	65.7188	0.981555	0.000697095
Id3	723.979	0.977965	1.58e-26
Sox12	56.8795	0.970198	0.00186821
Arl5c	845.376	0.970145	3.51e-23
Tfap4	70.5845	0.959277	0.00140019
Tifa	262.428	0.957158	1.04e-12
Chst10	266.35	0.95636	5.24e-10
Rcan1	90.7909	0.953269	0.000557606
Lysmd4	67.2446	0.951804	0.00208276
Abcb6	58.063	0.951705	0.00194844
Hmgcs1	596.348	0.942777	1.35e-22
Mcoln2	511.388	0.929988	6.86e-13
Slc19a1	106.345	0.921092	3.27e-05
Pde8a	107.127	0.914988	0.000142575
Cyp51	661.313	0.907454	5.05e-19
Tnfrsf26	360.362	0.903507	3.4e-11
Ick	91.4731	0.901003	0.00017074
Chchd8	78.7021	0.899003	0.000575104
Pink1	453.888	0.89507	0.000312261
Wdr62	78.0777	0.894315	0.000532502
Fdft1	161.006	0.891529	2.18e-06
Crisp3	152.861	0.888133	2.18e-05
Nav2	83.0437	0.887907	0.000711115
Inpp5a	128.422	0.88751	3.52e-06
Slc25a27	66.8993	0.877532	0.00136356
Cirbp	824.242	0.875869	0.000412032
Hspb6	87.9557	0.86432	0.000719474
Fam169b	1049.77	0.861117	3.12e-23
Aldh18a1	182.954	0.842917	1.17e-06
Wdr45	354.862	0.84233	1.28e-13
Ahr	79.7175	0.841932	0.00215711
Rpp40	112.036	0.83673	0.000311557
Col27a1	161.597	0.831434	3.36e-05
Cerk	2451.76	0.831389	2.13e-46
Neil1	215.431	0.824161	1.26e-05
Gm684	183.719	0.817343	0.000305817
Mthfd2	115.256	0.808558	0.000244154
Calcoco1	381.955	0.807833	2.13e-12
Ypel3	2145.57	0.805179	6.14e-35
Zfp874a	163.205	0.804	0.000173529
1700028E10Rik	85.7097	0.800209	0.00486406
Ccdc62	111.455	0.798381	0.00137277
Lrrc8d	548.917	0.797808	3.04e-12
Krt222	132.25	0.797502	0.00133832
Gclc	599.747	0.79643	2.84e-17
Hepacam2	206.602	0.788998	5.82e-06
Mxi1	240.469	0.786699	1.9e-05
4932415G12Rik	172.11	0.778355	3.8e-05
Arhgap39	164.945	0.774077	0.000151307
Luzp1	75.4364	0.773394	0.0058333
Il12a	275.411	0.772506	3.87e-08
Odc1	268.104	0.77177	8.99e-07
Myb	122.143	0.771382	0.000252691
Neurl3	3657.21	0.764711	1.28e-43
Ccdc28a	85.1048	0.761366	0.00255554
Hsd17b4	350.206	0.761028	4.91e-09
Rftn1	1190.14	0.759478	9e-23
1500004A13Rik	132.678	0.756893	0.000277232
Serinc5	311.652	0.753974	1.63e-09
Kcnq5	331.829	0.753207	3.44e-09
Ifrd1	377.231	0.751655	1.25e-09
St6galnac3	112.928	0.745998	0.00454561
Arhgap31	196.598	0.745909	4.51e-05
Ccdc90b	134.164	0.739389	0.000182834
Slc26a11	589.206	0.738528	1.41e-15
2310047M10Rik	101.186	0.735271	0.00337951
Gfod1	127.877	0.729008	0.00507797
Cir1	84.0177	0.726799	0.00288433
BC037704	103.23	0.725939	0.000749304
Mir17hg	404.217	0.725851	3.56e-09
Nexn	93.024	0.722256	0.00362204
Trio	1041.74	0.720242	1.04e-16
Sfn	284.565	0.717815	2.27e-07
Ddb2	149.467	0.714934	0.000137927
Bcl2l11	808.755	0.714204	1.37e-13
Gm15880	137.182	0.714016	0.000738614
Sdhaf1	154.457	0.705963	0.000460817
Atp6v0a1	1087.25	0.703367	9.14e-19
Cnnm3	383.222	0.703018	1.03e-07
2010315B03Rik	318.061	0.696336	1.38e-06
Aars	474.358	0.695484	4.53e-11
Mir3064	215.126	0.694313	6.04e-05
Fam107b	4729.69	0.69141	2.78e-27
A430035B10Rik	130.318	0.688608	0.00486346
Gpcpd1	2234.08	0.683218	3.41e-20
Snx9	804.693	0.676617	2.97e-13
Tmem163	453.725	0.67467	2.63e-10
Foxp4	682.809	0.673824	1.04e-14
Nr1d2	274.173	0.673587	2.18e-05
Fmo5	245.471	0.666097	9.89e-06
Jmy	614.345	0.665614	1.21e-10
4931406C07Rik	105.02	0.659724	0.00527703
Mcat	166.953	0.654914	0.00073674
Phlpp1	505.985	0.651582	2.16e-09
Ndc80	254.57	0.65109	7.32e-06
Casc5	263.505	0.64886	0.000501749
Abtb1	316.481	0.645117	4.67e-07
Snrnp25	311.557	0.645006	6.23e-07
Gpr19	109.674	0.644025	0.00925286
Eif2ak3	1068.31	0.642889	8.33e-19
2810013P06Rik	411.329	0.640774	8e-08
Gbas	383.197	0.637412	1.32e-06
Cep72	126.389	0.629479	0.00288704
Fbxl19	152.427	0.628553	0.00184513
Card6	3446.4	0.62247	7.52e-31
Abcc5	229.032	0.619112	0.000532502
Spata13	1169.05	0.617899	2.43e-11
Dgke	487.486	0.613211	9e-08
Pde4b	3432.29	0.612696	1.18e-24
Fcrla	3133.39	0.610817	2.08e-29
Bmf	248.033	0.610655	0.000270928
Ttc27	228.931	0.610086	1.84e-05
Gab3	159.839	0.609711	0.00247012
Zfp874b	309.999	0.607835	5.3e-05
LOC622070	147.707	0.607491	0.00520241
Gbp3	481.145	0.606933	1.07e-05
Tmem71	424.268	0.606509	1.93e-08
Mars	576.067	0.605428	4.39e-10
Reep3	698.811	0.601341	8.49e-12
Zfp688	176.601	0.600904	0.00102361
Gm16675	450.495	0.598904	7.8e-09
Thap4	108.859	0.597323	0.00752695
Sfxn3	710.475	0.595568	2.32e-08
Bcl2a1b	140.268	0.591966	0.00995909
Ccng2	537.79	0.587157	3.5e-07
S1pr1	2688.26	0.584195	1.14e-13
Tex2	170.694	0.582471	0.00295652
A130010J15Rik	983.885	0.581582	0.0024589
Wipi2	568.379	0.581171	1.87e-08
AW555464	192.587	0.581165	0.00193406
Pcmtd2	498.838	0.574544	5.4e-09
Nit2	138.548	0.571047	0.0058333
Gdi2	3827.9	0.570878	2.35e-22
Wbscr16	148.325	0.57081	0.00443507
Smc2	548.338	0.567156	2.37e-06
Scai	1023.59	0.567011	8.18e-10
Heatr2	207.31	0.566581	0.000610489
Alkbh6	384.459	0.566096	8.95e-06
Nars	1296.23	0.564258	2.72e-15
Iars	903.658	0.562173	2.07e-11
Lcmt2	143.134	0.561867	0.00554195
Zfp956	181.379	0.557128	0.00701334
Hace1	197.861	0.556593	0.00376665
Cdc25b	798.689	0.556536	3.84e-12
Fbxo32	241.694	0.554929	0.000152484
Xpo1	2059.19	0.554331	0.000193245
Gpr174	980.265	0.553956	2.49e-11
Bre	270.299	0.551446	0.0012691
Usp31	560.812	0.550271	1.03e-07
Wibg	216.389	0.549809	0.00789871
Msh3	392.811	0.546625	0.000132042
Prdx6	362.974	0.546159	1.57e-05
Med13	10683.5	0.540759	5.03e-30
S100a10	1177.04	0.540171	7.04e-12
Pim1	198.312	0.536097	0.0058373
Akt3	1995.36	0.535511	9.11e-14
Mat2b	681.868	0.533011	2.92e-09
Lars	797.309	0.531093	1.44e-10
Ccdc84	184.707	0.527347	0.00455795
Zbtb10	588.781	0.524176	5.45e-07
Dhx33	380.884	0.523623	3.61e-06
Tcf3	1390.49	0.523369	5.22e-16
Crtc1	248.877	0.523188	0.00053288
Trmt12	213.194	0.522771	0.00227575
Ccr7	2062.53	0.522212	8.35e-11
Psat1	226.497	0.52134	0.0038331
Fbxl20	1448	0.521049	1.64e-13
Polr2e	673.675	0.518171	1.67e-07
Evl	507.97	0.517315	2.33e-06
Slc9a6	220.062	0.5155	0.00147236
Dhcr7	232.189	0.51445	0.00438014
Fcho2	638.568	0.512715	1.57e-05
D730005E14Rik	847.436	0.51265	1.38e-07
Drap1	415.508	0.512459	9.38e-06
Klhl24	4529.67	0.512335	4.33e-19
Slc2a6	247.748	0.51045	0.00107493
Trub1	339.462	0.509358	0.000493875
Usp28	270.947	0.508652	0.000281875
Rpia	434.606	0.507092	0.000619404
Fh1	694.19	0.505926	2.21e-08
Nr4a1	367.738	0.505905	0.00191928
Acsf2	426.4	0.505469	0.000153071
Pion	344.622	0.504009	4.25e-05
Slfn2	1617.64	0.503717	1.47e-08
Bcar3	885.193	0.503366	2.07e-09
Hbp1	1739.15	0.503246	4.28e-12
Prr24	251.304	0.501376	0.00262305
Scaf11	5412.92	0.500861	2.88e-32
Parp1	3371.85	0.500749	1.63e-16
Cdk5	209.657	0.498493	0.00310034
Pou2af1	14880.9	0.498035	8.17e-15
Bax	455.191	0.496884	8.3e-05
Degs2	305.468	0.495524	0.000610596
Sars	654.924	0.493303	4.1e-08
Luc7l2	2165.94	0.492339	5.24e-13
Atg13	404.943	0.488999	6.32e-05
Zfp395	378.105	0.48791	0.000611523
Satb1	3732.01	0.485756	1.06e-16
Irf2	2192.8	0.482879	5.56e-12
Neat1	3911.74	0.482533	1.99e-11
Cecr2	652.423	0.4824	8.3e-05
Maml3	317.038	0.480925	0.00319995
Faah	216.723	0.47959	0.00969883
Bach2	6942.77	0.476613	2.78e-16
Sik3	769.813	0.476549	2.08e-08
Bcas3	282.097	0.473957	0.000668267
1700021K19Rik	1834.07	0.472711	5e-15
Usp21	272.497	0.472643	0.000925823
Sepp1	313.752	0.472327	0.000979394
Arsk	197.713	0.471368	0.00701334
Ipo5	933.132	0.470062	1.47e-07
Dgka	2473.76	0.469964	5.86e-12
Hsd17b7	267.791	0.469668	0.00372801
A830010M20Rik	278.084	0.467101	0.00145543
Snapin	703.426	0.46568	2.38e-05
Mdn1	4013.73	0.464536	2.17e-18
Ctps2	1061.91	0.463601	5.5e-09
Sdccag8	949.796	0.460604	1.16e-07
Gpd1l	1663.62	0.460533	1.92e-08
Thoc1	489.06	0.457692	0.000134289
Yars	257.344	0.456671	0.00168073
Pdpr	255.309	0.456258	0.00205727
Stat4	1836.79	0.454191	2.59e-11
Xpot	434.211	0.454057	0.000147905
Slamf7	1223.52	0.45325	6.13e-12
Pgm2l1	594.047	0.452003	0.00346377
Slc10a7	420.577	0.451798	0.00028488
Pafah1b3	290.105	0.450602	0.0043328
N4bp2l1	471.473	0.450093	0.000297059
Zbtb2	382.725	0.449526	0.00225915
Gm17066	498.39	0.448277	9.87e-06
Nfat5	4623.05	0.448035	2.15e-07
Peli1	1233.26	0.447435	1.75e-08
Shmt2	460.443	0.44716	0.000135221
Ttc3	1096.68	0.445875	1.19e-05
2010001M09Rik	1089.03	0.444657	4.42e-06
Hexim1	398.219	0.443841	0.00053288
4933407C03Rik	2189.52	0.443082	2.37e-13
1110018J18Rik	282.835	0.442714	0.00165298
Ndfip1	361.739	0.442632	0.00184513
1500010J02Rik	263.071	0.441072	0.0092764
Abcc1	543.266	0.440734	0.000281875
Gars	539.201	0.440468	0.000335749
Pik3ip1	461.158	0.440036	0.00053288
Zfyve16	446.09	0.438986	0.000232644
Erlec1	416.528	0.43891	0.00188306
Polr3g	216.355	0.437749	0.0086792
Nkiras1	237.284	0.437338	0.00315907
Chd6	2445.81	0.437272	3.59e-10
Pex19	345.054	0.437117	0.000710913
Myo9a	699.486	0.436884	5.6e-06
Pnpla8	505.673	0.436083	6.09e-05
BC031353	1321.89	0.435421	2.32e-08
Trmt6	381.227	0.4346	0.000493056
Inpp5k	749.288	0.434376	3.51e-05
Ms4a4c	1886.63	0.432271	6.67e-09
Gm608	5796.86	0.431721	1.64e-16
Ilf3	963.199	0.431337	3.15e-07
AU019823	286.407	0.430868	0.00387903
5730403B10Rik	598.581	0.429153	3.47e-05
Sc5d	331.947	0.427546	0.000986711
Zmym5	2330.36	0.427193	1.68e-08
Fam174a	243.887	0.427153	0.0057914
Ide	458.787	0.426152	0.00023865
Sipa1l3	354.789	0.425267	0.00687674
Zfp953	357.218	0.422643	0.00262305
Cdadc1	529.36	0.421021	6.67e-05
Fli1	3398.69	0.418167	2.29e-16
Nfatc3	5242.81	0.417181	1.92e-12
Cep97	611.275	0.416952	7.38e-06
Hmgcr	676.1	0.416214	1.2e-05
Zhx2	818.316	0.415625	4.04e-06
Nup133	338.513	0.414121	0.000886447
Galnt7	213.782	0.41404	0.00858202
Myc	660.509	0.413688	0.000197128
Phka2	406.57	0.413225	0.00163149
Gcnt1	772.396	0.413157	3.19e-06
Glod4	330.323	0.41181	0.00122408
Tfdp2	467.976	0.411068	0.00104656
Sell	6876.57	0.410952	6.14e-12
Ccdc101	288.073	0.409878	0.00648548
Ubxn7	1832.04	0.409714	4.62e-08
Fam108b	980.102	0.409484	2.77e-05
Dtd1	348.394	0.409025	0.000776259
Zdhhc20	1385.96	0.408917	2.59e-08
AI837181	445.277	0.408494	0.000532072
Naa35	475.977	0.408456	9.14e-05
Fam160a2	321.81	0.407956	0.00287121
Arhgef3	3069.3	0.407833	1.25e-10
Csnk1g3	1705.02	0.407765	1.24e-08
Glul	672.558	0.406701	1.85e-05
Adam19	1798.3	0.404019	9.2e-09
Madd	2337.18	0.402925	2.95e-08
Grap2	724.759	0.402455	0.00203288
Ctdsp2	958.94	0.402397	0.000249536
Ssh2	5931.27	0.40218	5.35e-13
Vcp	427.558	0.401748	0.000397584
Ncl	9763.97	0.401549	3.18e-09
Plac8	916.718	0.401393	0.00171025
Gins4	289.272	0.400539	0.0041109
Ip6k1	1173.03	0.400385	7.03e-07
Ankrd27	377.84	0.4003	0.000698142
Xylt1	464.456	0.399168	0.00516883
Rcc2	1853.67	0.399095	3.09e-06
H2-Eb2	1209.11	0.395179	5.04e-06
Tbc1d15	851.182	0.394101	2.65e-06
Fbrsl1	330.905	0.39387	0.00579822
Snx5	6289.38	0.393352	7.18e-12
Ipo11	420.865	0.391465	0.0024589
Prdx1	738.044	0.390428	0.000354361
Lztr1	304.051	0.389938	0.00391402
H3f3b	1546.06	0.389893	3.53e-05
Wdr46	382.705	0.389395	0.00202738
Fam129c	717.4	0.388336	0.000979251
Stx17	756.4	0.386035	1.36e-05
Suz12	1325.45	0.385033	6.25e-06
Vbp1	312.559	0.384152	0.00612882
C230081A13Rik	865.132	0.38363	8.59e-05
Smap2	3731.62	0.383605	1.24e-09
Prkar1a	3113.79	0.383602	3.03e-07
Hlcs	486.67	0.381838	0.00727218
Tnfaip8l2	545.094	0.381443	0.000726231
Trim59	527.71	0.381222	0.00043521
Fbxl3	1503.92	0.377083	0.000275078
Gfpt1	751.957	0.375823	9.26e-05
H2afv	441.412	0.375673	0.0020191
Nup153	1920.1	0.374435	1.71e-08
Mthfd1l	484.446	0.373771	0.0029317
Dpy19l3	383.061	0.373386	0.00401209
Mbtd1	884.557	0.373312	7.7e-05
Kmo	1687.46	0.373211	1.29e-06
Rad18	366.409	0.3732	0.00706229
Trmt1	386.058	0.37251	0.00381486
Anapc2	583.578	0.37118	0.00159509
Notch2	8304.3	0.369469	8.55e-13
N4bp2	1212.97	0.369222	0.000147905
Slc31a1	362.629	0.368361	0.00316991
Ephx1	555.956	0.368237	0.00371905
Trim23	356.733	0.368009	0.00846873
Atp1a1	818.344	0.367798	0.000223791
Dgkd	4290.67	0.365482	8.03e-13
Kynu	614.119	0.365068	0.000173439
Ankrd12	2393.43	0.361789	3.12e-05
Usp9x	2091.18	0.361127	3.62e-09
Vprbp	984.65	0.361102	1.1e-05
Tgif1	863.226	0.360957	0.000501749
Map3k9	887.734	0.360769	0.000149573
Maf1	883.26	0.360477	0.000428259
2610008E11Rik	404.177	0.360031	0.00700629
Eprs	1611.34	0.359919	4.2e-07
Pde4dip	585.051	0.359536	0.000421212
Eml5	458.554	0.358305	0.00655531
Rabep2	1047.74	0.357682	3.33e-05
Npm1	1775.76	0.357371	0.000214449
Hdac5	588.271	0.355281	0.00344814
Ddx3y	1032.09	0.353787	0.00174174
Vps28	895.44	0.35329	0.000674156
Scml4	1108.2	0.351846	8.24e-05
Cybb	3677.58	0.351689	6.19e-09
Trpm7	1400.61	0.351603	1.07e-07
Gm11346	511.232	0.350859	0.000943246
Cdc123	571.244	0.350308	0.000311776
Ubxn6	414.826	0.349373	0.00358697
Nudt16	408.828	0.348077	0.00571801
Slc38a1	3541.18	0.347489	1.55e-08
Dennd5a	574.798	0.347458	0.00113777
Xkrx	1081.91	0.345897	1.48e-05
Lemd3	495.352	0.344622	0.00382116
Irgq	793.95	0.344297	4.05e-05
Utp20	891.986	0.344116	0.000140198
Ube2d2	545.731	0.344006	0.000603443
Taz	840.452	0.343599	7.32e-05
Stk24	2919.15	0.343424	1.24e-08
Zfp39	440.849	0.343112	0.00335562
Zfp598	524.176	0.3427	0.00252865
Stx5a	686.999	0.341859	0.00066183
Eif2s2	472.55	0.341674	0.00376665
Fam116a	1930.21	0.341531	3.31e-07
Pikfyve	2246.22	0.341483	1.86e-05
Ncoa2	1932.23	0.339926	5.4e-06
Zfp408	508.164	0.339381	0.00435294
Zmym2	2605.73	0.339247	2.56e-05
Wdr48	667.478	0.339243	0.000214747
Cul4b	837.665	0.339094	6.11e-05
Sidt2	1273.4	0.3387	2.18e-05
Cdk7	599.06	0.337565	0.00106504
Emd	960.277	0.337173	7.8e-05
Slc9a7	975.83	0.336896	0.00010708
Rnf44	2082.98	0.336628	2.45e-05
Fyttd1	708.744	0.336566	0.000808695
Brpf3	735.516	0.336237	0.00252334
Arid5b	1157.64	0.334552	0.000682656
Thoc5	385.001	0.334422	0.00999663
Cwc27	463.823	0.33429	0.00441766
Slc4a7	1808.72	0.334135	2.33e-05
Tec	2039.81	0.333559	9.56e-07
Hnrnpa0	1624.05	0.332545	8.2e-05
Paip2	1623.49	0.331961	1.76e-06
Fbxo38	849.133	0.330387	0.000131724
Jak1	5751.03	0.329723	1.34e-09
Tpp2	1367.05	0.329675	2.75e-05
Cd79b	12842.4	0.327137	1.49e-08
Fancm	619.053	0.325764	0.00236421
Ncor2	1717.59	0.323992	0.00015114
Synj1	575.29	0.323904	0.00389719
Rbbp7	679.421	0.32389	0.00091266
Ppcdc	770.147	0.32306	0.000392986
Mpp5	551.596	0.321221	0.00439886
Dkc1	858.95	0.320797	0.00132063
Birc3	2662.45	0.320533	1.61e-05
Kif21b	4935.24	0.318621	1.87e-06
Zfp369	382.851	0.318359	0.00933494
Top2b	3943.63	0.317827	2.14e-11
Nipal3	409.19	0.317698	0.00983738
Xrn2	2522.73	0.315645	4.83e-05
Jak2	1301.19	0.31539	0.0020448
Clec2d	945.027	0.314546	9.43e-05
Ezh1	1045.79	0.31452	0.00037311
D19Ertd737e	600.654	0.313477	0.00557523
Elk3	1003.53	0.313095	0.00025318
Ccny	757.404	0.312659	0.00040456
Numa1	2572.03	0.312549	4.42e-06
Las1l	677.742	0.312299	0.00280652
Utrn	1845.56	0.312137	0.000208859
Cdk17	1170.73	0.311643	0.0004059
Bnip3l	872.8	0.309302	0.00184863
Ndor1	633.19	0.308693	0.00519266
Usp3	658.628	0.307022	0.00652498
Zfp280c	709.928	0.30631	0.0021234
Aff4	3824.03	0.305449	3.67e-08
Gorasp2	895.256	0.30527	0.000694117
Cspp1	565.349	0.304843	0.00713049
Aldoa	1507.03	0.304723	0.00137804
Spg11	774.691	0.303599	0.00453007
Slc25a3	2470.94	0.30331	7.06e-06
Ube4b	1109.7	0.30248	0.000114074
Srek1	1195.91	0.302429	0.000158078
Arid2	1669.17	0.301807	7.17e-05
Tprgl	907.968	0.30064	0.00177623
Sesn1	2226.64	0.300592	0.000193823
Ccng1	1113.91	0.300333	0.000118939
Zfp869	912.524	0.299592	0.00976472
Cul3	1967.17	0.299401	5.28e-07
Terf2	866.011	0.298784	0.0016149
Zfp62	1375.9	0.298343	4.9e-05
Hivep2	2438.58	0.297883	0.000615388
Tsc1	686.358	0.296829	0.0024589
D10Wsu52e	1119.69	0.296434	0.00373357
Rmnd5a	853.034	0.296008	0.00128359
Gatad2b	1385.21	0.295773	0.000129073
Limd2	3496.07	0.29549	0.00112037
Sqstm1	746.812	0.295299	0.00539693
Ankrd11	6186.66	0.295296	1.83e-06
Ube2b	1518.91	0.295255	3.32e-05
Lrrcc1	497.652	0.2945	0.0081098
Srgn	2458.64	0.294451	2.87e-06
Nbr1	1060.34	0.294076	0.000198114
Arid4a	2925.93	0.293986	5.07e-06
Foxp1	10110.5	0.293387	5.7e-06
Casp2	899.793	0.292966	0.00109462
Stk11	822.42	0.292845	0.00130091
Cxxc1	771.511	0.291474	0.0012691
Dhx57	1599.79	0.291129	0.00187434
Ddx10	768.969	0.290975	0.00158305
Pum2	3751.77	0.290392	2.4e-06
Chd1	2564.9	0.290262	1.89e-05
Cnot2	1754.35	0.290256	0.000182473
Cyb5b	888.476	0.290168	0.00418996
Fchsd2	5763.53	0.289488	1.02e-06
AA987161	546.534	0.289131	0.00676826
Rb1cc1	1629.03	0.28879	5.04e-06
9930021J03Rik	1340.28	0.288492	0.000155078
Ppig	1381.2	0.287361	0.000258429
Ncln	509.809	0.286328	0.00953721
Atp1b3	839.251	0.286175	0.000896076
Stk38	1682.67	0.285614	0.000485452
Pck2	555.681	0.285483	0.00926162
Smarcc1	1526.11	0.285453	0.000759435
Cpsf2	1998.58	0.284689	0.000196548
Dynlt3	960.308	0.284682	0.00615383
Add1	2783.3	0.284391	6.17e-05
Srp72	1188.09	0.283589	0.0012986
Fam149b	969.288	0.282846	0.00519777
Herc4	1694.97	0.282681	0.000400488
Fam69a	918.704	0.280641	0.00237311
Tlk2	1166.62	0.280199	0.000333371
Clec2i	857.136	0.28014	0.00103849
Ugcg	3271.28	0.279715	9.65e-07
Glt25d1	1151.36	0.279198	0.000745143
Zeb2	966.302	0.278855	0.000836128
Sdf4	1269.61	0.278789	0.000403157
Ms4a6c	917.934	0.277619	0.00456683
Myst4	637.263	0.276625	0.00666053
Ddx46	3096.09	0.276102	5.66e-05
Cdk19	1876.49	0.275096	0.000818101
Dcaf8	1183.45	0.275064	0.00027037
Ccni	841.706	0.274223	0.00398149
Dck	714.035	0.27416	0.00842287
R3hdm1	1530.29	0.27327	0.000115239
Aqr	878.5	0.271947	0.00398473
Rhoh	1508.63	0.270017	0.0010344
Prrc2b	2833.34	0.266809	4.61e-05
Sub1	2093.64	0.266405	0.00146649
1110018G07Rik	868.025	0.264897	0.00819296
Setx	4343.79	0.264599	5.82e-07
Trim34a	1567.57	0.263469	0.004255
Ghitm	1414.4	0.263066	0.00177874
Sgms1	1793.24	0.262005	0.00828221
Gltscr1	1687.2	0.261985	0.000124006
Brd8	1363.71	0.26152	0.00216513
Erbb2ip	2764.14	0.260811	6.36e-06
Bmyc	613.563	0.260794	0.00785022
Phf17	778.878	0.259006	0.00586819
Dcaf12	1097.84	0.258621	0.00148278
Cbx7	2032.37	0.257532	0.000332737
Map3k5	1014.31	0.257498	0.00883673
Skil	2074.54	0.257133	8.89e-05
Sart1	968.199	0.256973	0.00776404
Btk	1534.29	0.256727	0.000341038
Atg2b	1058.7	0.256253	0.0062629
Map2k7	966.139	0.255803	0.00248309
Dazap2	3829.39	0.254997	0.000198067
C80913	666.006	0.254811	0.00972566
Zbtb44	1832.34	0.254491	0.00600522
Nup155	888.045	0.252671	0.00666053
Commd8	646.854	0.251485	0.00830785
Papd5	774.625	0.25115	0.00907143
Larp4b	1610.6	0.249061	0.000488492
Itch	1899.83	0.24797	0.000405583
Tm9sf3	1862.85	0.246447	0.000220169
Ppp2r5c	1453.96	0.246395	0.00131903
Amfr	1199.25	0.246112	0.0027657
Cdc42se2	1611.09	0.24576	0.00179014
Srsf10	1028.26	0.245429	0.00559169
Mtdh	1963.09	0.244973	0.000677994
1110003E01Rik	2703.15	0.244953	0.000307275
2310035C23Rik	953.55	0.243916	0.00576476
Tpp1	1077.11	0.243015	0.00357576
Tia1	1130.38	0.242879	0.00933494
Rasa3	3148.42	0.242035	0.000242099
Slamf6	1166.18	0.240285	0.00556657
Heatr6	798.972	0.239653	0.00616572
Nr2c2	1002.93	0.238536	0.00870377
Bptf	7921.51	0.23822	9.35e-05
Pank3	1185.65	0.235078	0.00260021
Rabgap1	1111.59	0.234618	0.00795763
Eif2c1	1191.16	0.233927	0.0064446
Vps16	1069.19	0.233869	0.0037316
Irf2bp2	2087.25	0.233388	0.00245183
Eif3g	1522.53	0.232909	0.0092764
4833420G17Rik	1045.59	0.231127	0.00900052
Kdm3a	1118.01	0.229109	0.00651386
Rapgef1	2950.05	0.228647	0.000896076
Usp8	1375.54	0.225595	0.00439006
Mecp2	1384.91	0.225027	0.00324713
Eif5	3818.86	0.224592	9.9e-05
Tgfbr2	3437.31	0.221773	0.000249536
Hmha1	7398.5	0.21689	0.00156733
Rsf1	2133.2	0.216591	0.00453007
Smc6	2256.53	0.215936	0.00112339
Akap9	3898.04	0.212919	0.00179467
Chst3	4614.83	0.211186	0.00125164
Fnbp1	3967.43	0.209008	0.000536655
Slc12a6	5826.94	0.208052	0.000780531
Serp1	6991.41	0.206039	0.0073561
Gas5	6379.41	0.205887	0.00524208
Atl3	1828.03	0.198195	0.00456683
Zc3h13	1662.42	0.197543	0.0078387
Crebbp	5122.85	0.19654	0.00150132
Tcf25	2546.03	0.196268	0.00391469
Tnrc6a	2478.2	0.194804	0.00835829
Man1a	4851.32	0.194128	0.00961874
Rasgrp3	5765	0.193962	0.0024589
A930001N09Rik	2771.39	0.192338	0.00636161
Ifnar1	1518.51	0.191787	0.00805221
Rbm25	4074.68	0.189915	0.00443952
Ubr2	2433.14	0.187226	0.00239573
Rad21	2128.13	0.18288	0.0033105
Rbm27	1759.61	0.181823	0.00887829
Tpr	8276.19	0.167951	0.000716297
Serinc3	17199.1	0.166926	0.00115558
Syk	6591.4	0.166381	0.00792668
Kdm5a	5117.6	0.160381	0.00759234
Il16	3014.59	0.155936	0.00791886
Cd19	13129.7	0.153987	0.00715013
Gimap6	4067.81	0.153806	0.00522961
Arfgef1	3207.11	0.153658	0.00799093
D930015E06Rik	3140.25	-0.163236	0.0092764
Atf7ip	2686.65	-0.163871	0.00904648
Kdm2a	4794.58	-0.167962	0.00291999
Arhgef1	5696.05	-0.179533	0.00223354
Nap1l1	2813.4	-0.180176	0.00898623
Plekhm1	2075.54	-0.182691	0.00847272
Prrc2a	3275.45	-0.185012	0.00612609
Tmem123	4218.76	-0.185384	0.00437621
Jmjd1c	5743.81	-0.186776	0.00128976
Atf4	2134.33	-0.194683	0.00586029
Mast3	2307.98	-0.19581	0.00498949
Scaf4	1432.35	-0.198336	0.00933494
Myst3	4856.61	-0.199914	0.000717536
Iqgap1	8135.96	-0.201251	0.000226045
H2-D1	13009.9	-0.205445	0.00648273
Cltc	2833.31	-0.207156	0.00222198
Brd2	4786.81	-0.207627	0.000497675
Dbnl	1545.26	-0.211379	0.00524208
Hnrnpa2b1	9705.48	-0.211405	0.000475936
Gga2	2530.91	-0.212162	0.00510728
Arfgef2	1103.33	-0.212169	0.00925742
Actr2	4249.68	-0.213801	0.00173141
Pax5	2399.96	-0.216502	0.00363561
Spnb2	6182.15	-0.218379	0.000601955
Map4k4	1634.68	-0.221524	0.00194664
Treml2	1982.35	-0.221834	0.00245458
Cggbp1	1500.16	-0.222075	0.00362807
Arhgdia	3883.9	-0.222088	0.00200977
Slc1a5	1428.66	-0.222403	0.00361981
Iqsec1	4132.68	-0.22274	0.000152943
Dock8	3887.24	-0.223518	0.000354361
1810013L24Rik	1342.58	-0.228185	0.00406918
Cmah	5160.69	-0.232185	0.000100152
Senp1	1141.47	-0.234205	0.00571681
Fndc3a	1202.34	-0.237478	0.0071091
Msn	12261.3	-0.238365	0.000124031
Fam3c	1428.75	-0.238761	0.00136649
Arf3	1722.48	-0.239217	0.00507436
Prkcd	1477.7	-0.239243	0.00303412
0610030E20Rik	1043.51	-0.240539	0.00807604
Ctss	4232.48	-0.24163	0.000159963
Baz1a	3443.59	-0.241954	0.00127398
Gns	1521.29	-0.242237	0.00161321
B4galnt1	3877.15	-0.242433	0.00455243
Dennd1b	968.71	-0.243488	0.00316991
Pou2f2	3740.48	-0.245207	3.76e-05
Ppt1	805.739	-0.24668	0.00578575
Ftsjd2	1004.01	-0.247442	0.00358683
Tmbim6	2055.81	-0.253255	4.9e-05
Dido1	2569.4	-0.253441	4.77e-05
Pou2f1	2220.83	-0.254936	2.11e-05
Cd79a	6424.14	-0.255937	0.00323236
Il21r	1988.62	-0.256148	5.96e-05
Gdi1	3449.81	-0.256942	1.5e-05
Prkd2	2177.99	-0.257086	0.000242099
Ppp1r16b	3126.28	-0.257764	7.24e-05
Uhrf1bp1l	1513.68	-0.258524	0.000188256
Nckap1l	3113.66	-0.258794	1.02e-06
H2-Aa	34207.5	-0.259439	0.00111481
Lmtk2	952.75	-0.259484	0.00267097
Zc3h12d	1026.45	-0.26204	0.00105012
Arid3b	1373.71	-0.263623	0.000730137
Map3k1	5413.79	-0.264367	3.34e-08
Grb2	1206.1	-0.266025	0.000561896
H2-Eb1	14582.3	-0.268705	4.25e-05
Calm3	701.7	-0.268728	0.00938955
Abca1	2480.27	-0.269149	0.0032757
Klf3	1687.77	-0.269242	0.00453007
Cd52	7568.51	-0.269336	2.18e-06
Hipk1	4490.49	-0.269792	2.17e-07
Sla	1780.81	-0.270421	0.00232284
Atf6	1486.72	-0.270683	0.000912918
Samhd1	6960.16	-0.270981	2.15e-07
Arl8b	852.88	-0.270983	0.00920734
Rgs19	1097.54	-0.272821	0.000424892
Tmsb4x	22672.3	-0.27471	3.2e-05
AB124611	991.142	-0.274951	0.0021234
Ptp4a2	6011.08	-0.275296	2.36e-06
Ivns1abp	3264.38	-0.276947	0.000218904
Nufip2	3063.5	-0.27707	9.67e-08
Hcls1	1242.17	-0.277341	0.0016149
Arhgdib	7712.58	-0.27804	0.000165493
1500012F01Rik	822.623	-0.278545	0.00463453
Mob3a	685.34	-0.278792	0.00972363
Sh3kbp1	2628.92	-0.278975	0.000171114
Tmem64	832.227	-0.279348	0.00450168
Gna13	2418.53	-0.281274	8.73e-05
Senp7	1788.78	-0.281299	0.00034646
Irf5	1262.71	-0.281482	0.000695725
Rhog	710.713	-0.282501	0.00795765
Tmppe	538.056	-0.282631	0.00581064
Slc9a1	577.624	-0.282742	0.0060506
Zfp263	1185.63	-0.283934	0.000720673
Myl12b	2384.23	-0.284393	0.00190041
Gsdmd	677.537	-0.284399	0.0060112
Zfp706	977.03	-0.285445	0.000564973
Itpr2	2568.37	-0.285724	9.31e-05
Man2a2	1311.05	-0.286355	0.00086194
Icosl	2789.68	-0.286985	1.71e-06
Cd47	2462.23	-0.287113	2.67e-06
Gga3	772.194	-0.28719	0.00193406
Gbf1	938.466	-0.287245	0.000620169
Tor1aip1	1814.09	-0.287311	0.000276422
Gls	1743.18	-0.287881	0.000332737
Zfp318	5366.99	-0.288784	3.7e-05
Zc3h7a	2081.39	-0.289521	0.00050997
Tacc1	2182.38	-0.290586	2.16e-05
Il2rg	3871.45	-0.290802	1.48e-06
Irf3	1013.63	-0.291232	0.000450581
Celf2	3702.74	-0.292485	1.05e-07
Cox6a1	1573.44	-0.292867	0.00204792
Cd274	823.143	-0.293396	0.00143899
Sgpp1	865.113	-0.29406	0.00368522
Ctsc	1254.89	-0.296754	7.32e-05
Stap1	1592.2	-0.296855	0.000272693
Nfkbia	869.365	-0.296872	0.00107917
Nuak2	751.498	-0.298412	0.00233253
Acsl5	864.663	-0.298845	0.00359025
Il4ra	2082.32	-0.299552	2.2e-07
Parp8	595.437	-0.300312	0.00370937
Esyt1	1970.09	-0.301019	7.99e-06
Mcl1	9267.02	-0.301045	3.55e-06
Egln2	795.503	-0.30108	0.00691455
Tbl1xr1	2050.21	-0.302198	2.11e-07
Unc93b1	3315.81	-0.302228	7.79e-10
Siglecg	3463.23	-0.302817	6.51e-07
St6gal1	3191.34	-0.303903	0.000231929
Lsp1	2510.96	-0.304031	2.01e-05
Lime1	514.048	-0.305262	0.00883673
Zbed6	1859.08	-0.305364	9.38e-06
A630001G21Rik	2762.6	-0.30575	0.000724814
Syvn1	2014.15	-0.305759	2.05e-06
Ezr	5142.78	-0.305834	2.11e-07
Cep250	985.693	-0.306527	0.000564254
Rreb1	1089.85	-0.307325	0.000184974
Swap70	6183.72	-0.307716	4.47e-10
Rara	1023.69	-0.30865	0.000575616
Skap2	557.48	-0.310202	0.00863926
Trim35	896.882	-0.310572	0.00056726
Fem1a	765.547	-0.311352	0.00439006
Mta2	1585.54	-0.312776	3.97e-06
Gimap5	797.413	-0.313972	0.00428618
Ddx6	5080.39	-0.314033	4.1e-11
H2-Ab1	29876	-0.315431	1.21e-05
Aes	943.965	-0.317835	0.00117523
Camk2d	1274.3	-0.317845	1.73e-05
Diap1	804.829	-0.317943	0.000268078
Tpm3	1332.6	-0.319304	4.92e-05
Zfp36l1	5289.57	-0.320559	4.33e-09
Tsnax	693.645	-0.323304	0.00439358
Pik3r1	1176.45	-0.323703	1.5e-05
Ptger1	589.651	-0.324584	0.00646949
Bcl3	843.987	-0.324865	0.000714657
Gimap8	2107.88	-0.325195	1.41e-05
Map4k5	465.844	-0.325812	0.00255554
Pold4	1309.15	-0.326115	0.000106195
Ndufa13	748.007	-0.326788	0.00506871
Rnf167	1325.73	-0.327805	4.59e-06
Ddx39	802.12	-0.328488	0.00066183
Rab4b	565.069	-0.328629	0.00585858
Mapk14	991.675	-0.329266	2.31e-05
Heg1	1830.77	-0.329643	3.2e-07
Zcchc2	1728.17	-0.331767	5.67e-05
Tmem131	2048.78	-0.332152	1.11e-05
Csrnp1	566.976	-0.332737	0.00205137
Ccdc93	537.404	-0.334324	0.00370937
Man2a1	1461	-0.334489	5.56e-06
Cd84	1986.51	-0.336955	0.000229387
Crtc2	1150.5	-0.337614	8.02e-06
Ciita	3500.41	-0.339235	1.28e-07
Tapbp	1459.97	-0.339834	9.06e-05
Ptpn18	946.806	-0.340382	0.00236104
Zbtb7a	2510.15	-0.341124	9.65e-07
Klf13	1976.19	-0.341911	1.75e-07
Zdhhc21	566.998	-0.342351	0.00248309
Zbtb4	1238.55	-0.34276	3.04e-05
B3gat3	437.441	-0.343523	0.00999663
Hsp90b1	5951.26	-0.343653	7.02e-08
Aim1	769.679	-0.344443	0.00122876
Abl2	1056.27	-0.344663	9.37e-05
Fam38a	476.024	-0.345544	0.00387903
Tmed8	1225.6	-0.345737	1.52e-05
Pnpt1	547.259	-0.346173	0.00246961
Nup210	1994.5	-0.346529	3.87e-09
Sertad2	440.013	-0.346608	0.00581466
Tmem206	488.34	-0.347883	0.000896076
Polr1d	1091.83	-0.349114	0.000123515
Epn1	591.508	-0.349232	0.000949882
Cflar	1043.94	-0.350103	1.69e-06
Psd3	375.932	-0.350474	0.00804948
Ppp1r15b	1704.74	-0.351055	0.000505493
Klhl20	649.496	-0.351136	0.00228582
Gltp	410.72	-0.352133	0.00308172
Lrrk1	532.61	-0.352519	0.000757832
Cd72	1297.04	-0.352881	3.29e-06
Arhgap9	1231.09	-0.353111	1.23e-06
Rbm12	591.976	-0.353336	0.000836859
Tram1	1709.89	-0.353427	1.35e-07
Ncf4	1283.84	-0.353921	9.07e-05
Fam108a	438.008	-0.354025	0.00203154
Psme1	1677.05	-0.354225	5.77e-05
Pold1	711.583	-0.354437	0.00164421
Asap1	751.839	-0.355622	4.85e-05
Traf3ip2	647.512	-0.355928	0.000496136
Ppm1m	527.366	-0.356112	0.00295652
Tlr1	1715.27	-0.357751	6.73e-08
Pxk	2368.59	-0.357754	5.8e-10
Lpcat1	431.393	-0.358027	0.00843435
Gnai2	3297.45	-0.359175	9.13e-07
H2-T23	1439.8	-0.359417	2.46e-06
Ablim1	5455.69	-0.359653	2.5e-14
Hdac7	947.671	-0.359831	1.09e-05
Bri3bp	462.481	-0.359932	0.00360534
Rg9mtd1	390.526	-0.362432	0.00545625
Myo18a	684.776	-0.362683	2.69e-05
Pdia4	943.74	-0.363592	2.69e-05
Rnf31	571.93	-0.363877	0.00135913
Nfatc2	589.057	-0.364394	0.00024325
Atp2b1	1557.54	-0.364701	6.37e-07
Brwd1	4898.46	-0.364915	4.12e-09
Sh3pxd2a	1226.8	-0.366475	1.1e-06
Usp6nl	888.535	-0.366509	4.09e-05
Capg	1184.91	-0.366844	9.31e-07
Fam102a	652.553	-0.367184	0.000501749
Stk11ip	580.809	-0.367887	0.00199961
Malt1	3157.66	-0.369294	3.5e-08
Rap1a	531.222	-0.370287	0.000553481
Limd1	1689.74	-0.370567	6.67e-09
Aff3	3317.62	-0.370602	1.53e-10
Peg13	655.197	-0.370651	0.00307157
Ctsz	1130.1	-0.370777	3.05e-05
Phf1	493.727	-0.371827	0.000879919
Etv3	665.389	-0.372161	6.42e-05
Dnajc3	1138.25	-0.372396	3.65e-06
Ttc7	1135.95	-0.373095	5.44e-07
Sema4d	2786.84	-0.373182	5.82e-07
Nab2	598.396	-0.373484	0.000106195
Rhoq	518.08	-0.373653	0.000332737
Hdac1	410.076	-0.374092	0.000964845
Cdkn2aipnl	296.872	-0.375407	0.00791088
Dok3	1372.3	-0.375446	1.82e-05
Tgfb1	993.43	-0.375565	4.09e-05
Max	1383.22	-0.375601	0.000106195
Atxn7l3b	832.173	-0.375674	2.82e-05
Prex1	725.609	-0.375867	0.00011722
Gimap9	604.078	-0.377246	0.000134462
Slc35e1	613.776	-0.377909	0.000785005
Hspe1	416.429	-0.378233	0.00683524
Ankrd44	2799.33	-0.378308	2.36e-11
Dnmt1	1308.96	-0.379567	2.34e-06
Man2b1	1438.59	-0.382063	5.32e-07
4930420K17Rik	1166.4	-0.383497	2.93e-06
Ppp1r11	456.592	-0.384424	0.00125533
3110003A17Rik	463.742	-0.384891	0.00203288
BC031181	380.144	-0.386059	0.0092764
Acp5	813.031	-0.386547	0.000170928
Lrrc33	1916.58	-0.386971	3.88e-08
Zc3hav1	1275.95	-0.387029	3.54e-06
Pitpnc1	414.633	-0.387046	0.00204838
Ifi203	3308.02	-0.387258	7.01e-06
Ralgps2	9552.95	-0.387341	2.44e-13
Coro1a	8147.14	-0.387456	2.35e-11
Arf6	2061.57	-0.387972	8.02e-11
Chd2	5080.5	-0.388806	1.02e-12
Ermp1	586.064	-0.389613	0.000214449
Cd40	860.139	-0.390128	0.000281375
Nup160	956.085	-0.390945	2.12e-06
Galnt4	379.808	-0.391902	0.00348564
Pdia3	1296.88	-0.392588	1.17e-05
Tnfaip8	700.571	-0.393113	3.48e-05
Rhof	572.582	-0.394212	0.000585861
Nrm	790.92	-0.394264	0.000286852
Calm1	5975.12	-0.394564	5.94e-14
Adamts10	406.173	-0.394721	0.0077128
Cybasc3	2492.43	-0.394792	1.15e-09
Sfpi1	559.565	-0.394836	0.00043585
Stk17b	9536.99	-0.395067	8.16e-19
Lamtor2	442.787	-0.395275	0.00348564
Btg1	4236.42	-0.395835	4.58e-07
Tmem63a	460.916	-0.395928	0.000647197
Kidins220	1580.06	-0.396256	2.79e-09
Lpgat1	1912.36	-0.397475	1.57e-10
Gbp9	1069.52	-0.398112	6.36e-05
Plekhf2	580.228	-0.398698	9.48e-05
Bcl2	1786.32	-0.40148	0.000142566
Ikbkb	1588.13	-0.401643	9.16e-07
Mpnd	353.072	-0.401826	0.00188739
Sh3bgrl3	8169.38	-0.401959	7.34e-09
Gnptab	1121.5	-0.402651	1.32e-06
Macf1	34386.2	-0.404595	5.66e-07
Purb	2403.71	-0.405794	7.08e-13
H2-DMb2	1523.19	-0.406188	1.89e-07
H2-Oa	1139.5	-0.406603	6.23e-05
Sbno2	542.651	-0.40709	3.11e-05
Rpgrip1	262.932	-0.407594	0.00563086
Tap1	2006.06	-0.408319	5.67e-07
Wipf1	2022.18	-0.408346	4.62e-08
Zfp217	921.616	-0.408536	0.000128655
Fyco1	1193.96	-0.40858	7.63e-08
Ptpre	361.86	-0.409018	0.000506825
Arpc4	938.02	-0.409119	2.66e-06
Ddx26b	561.85	-0.409251	0.00684059
Fry	1241.78	-0.409386	0.000105016
Rbm3	518.417	-0.409847	0.0012691
Ctsb	567.697	-0.410158	0.000893847
Tcirg1	644.034	-0.411334	0.000170072
Hexa	456.69	-0.41135	0.0019791
Sh3gl1	418.506	-0.411929	0.000475282
Surf6	419.785	-0.41198	0.00325681
Gnb2	542.623	-0.412708	0.000307275
Psap	1381.16	-0.414075	1.48e-05
Arhgap27	987.476	-0.414512	2.09e-07
Fermt3	694.662	-0.414993	7.55e-06
Trafd1	881.787	-0.415219	3.11e-06
Slc44a2	2489.22	-0.415567	6.79e-14
Rhbdf2	479.946	-0.417194	0.000244154
Dennd5b	1981.37	-0.418521	3.72e-10
Lgals9	596.663	-0.418692	0.00269202
Fcho1	706.398	-0.419919	6.52e-06
9930111J21Rik1	289.126	-0.420372	0.00194664
Zfp839	469.003	-0.420559	0.00020071
Pbx2	417.334	-0.420763	0.000307473
Cd24a	3429.43	-0.420777	0.00510728
Clic1	1718.16	-0.421508	5.22e-10
Agpat1	357.528	-0.421746	0.00258958
Ppp1r9b	452.867	-0.422455	0.000774902
Atxn1	250.738	-0.424566	0.00941303
Rabif	381.014	-0.425402	0.00115267
Bhlhe40	293.165	-0.426532	0.00421064
Prdm9	333.347	-0.427348	0.0025207
Sema4b	1221.77	-0.427556	2.58e-07
Bahd1	403.744	-0.428137	0.000838002
Ptpn1	946.646	-0.428825	1.1e-05
Noa1	268.739	-0.429428	0.00831201
Ikzf1	5102.2	-0.429594	1.46e-15
Map4k1	2440.15	-0.430927	1.34e-14
Slc2a1	610.011	-0.431236	8.36e-05
Uvrag	1340.46	-0.431676	5.05e-07
Jmjd6	371.522	-0.432177	0.000448242
Tln1	2587.02	-0.43339	1.63e-16
Rasa2	818.787	-0.434086	7.98e-08
Setbp1	1302.15	-0.434676	2.13e-07
Trim65	568.836	-0.435326	0.000354361
Abcd1	705.16	-0.43563	1.93e-06
Hdac9	614.363	-0.438328	5.49e-06
Fcer2a	8621.41	-0.438842	1.56e-13
Eif1	611.541	-0.438901	2.66e-05
Tex9	323.986	-0.439504	0.00104965
Arpc5l	1570.88	-0.441559	3.21e-09
Gatc	547.742	-0.442836	9.48e-05
Sh2d2a	567.612	-0.444318	0.000253014
Csrp2bp	398.871	-0.444363	0.000626846
Dennd3	866.435	-0.444553	6.74e-06
Pten	3293.89	-0.445037	3.15e-18
Ly75	273.945	-0.445959	0.00200977
Trpv2	369.563	-0.447523	0.00070613
Tnk2	445.182	-0.449498	0.00047234
Sp100	3397.89	-0.449635	3.28e-09
Trim8	776.366	-0.450185	1.41e-06
Plcg2	2181.79	-0.451029	7.07e-11
Def6	540.964	-0.451978	8.95e-06
Calhm2	826.201	-0.452774	4.11e-06
Camta2	659.641	-0.453236	5.49e-06
Rasal3	1714.65	-0.453349	3.08e-08
Wdr1	1273.97	-0.453811	2.24e-08
Degs1	545.004	-0.454178	4.99e-06
Cd48	1169.94	-0.454528	1e-10
Map3k8	477.823	-0.454646	4.14e-05
Cnr2	1378.26	-0.455348	1.55e-09
Lpp	1892.27	-0.456142	6.17e-07
Ptprj	2407.29	-0.456918	1.34e-14
Chsy1	985.481	-0.457261	6.76e-07
Trim25	5614.2	-0.457336	6.6e-11
Tmem9b	244.536	-0.458375	0.00149563
Kcnab2	486.763	-0.458591	1.31e-05
Zfp414	230.333	-0.458844	0.00504944
Mospd3	252.991	-0.459625	0.00296108
Prkcb	8051.89	-0.460133	1.49e-14
Cd74	52074.6	-0.461786	0.00230123
1700052N19Rik	339.571	-0.462063	0.000122651
Zc3h12a	396.679	-0.462252	0.00061842
Tmem50b	625.527	-0.46273	2.61e-05
Rogdi	439.219	-0.462815	2.03e-05
Lclat1	378.553	-0.463974	0.00196181
Mlx	206.688	-0.464243	0.00437355
Prdx5	290.517	-0.465474	0.0018275
Hist1h1e	323.075	-0.465608	0.00825818
Traf1	402.385	-0.466258	0.00117996
H2-DMa	1887.76	-0.467013	9.38e-08
Cbx4	324.697	-0.467574	0.000441835
Dusp3	248.724	-0.469046	0.00516883
Tfeb	608.859	-0.470998	7.57e-07
Dedd2	342.418	-0.471003	0.00379113
Rac2	4593.96	-0.472035	4.24e-14
Pik3cg	1093.99	-0.474442	1.37e-08
Ppp5c	393.938	-0.477492	0.000185605
Pik3c2b	2041.18	-0.47758	0.00453007
Kri1	513.025	-0.479677	1.84e-06
Etnk1	3998.65	-0.479875	5.19e-24
Asrgl1	215.042	-0.480931	0.00511362
Creb3	241.267	-0.48107	0.0013472
Sepw1	676.428	-0.484107	0.000593983
Cd38	3164.56	-0.485327	2.8e-11
Ly86	1767.43	-0.485665	4.24e-10
Mndal	4325.69	-0.485907	1.94e-08
Plekhm3	1404.59	-0.488188	6.91e-09
Tuba4a	630.744	-0.488484	3.56e-07
Rap1b	1883.69	-0.490373	4.54e-14
Tspan31	262.994	-0.49146	0.0021234
Elmo1	1478.94	-0.491714	4.39e-11
Oxct1	370.013	-0.492298	0.00115978
Cap1	1955.59	-0.492341	3.95e-11
Lrrfip1	1374.01	-0.492847	8.33e-11
Vav1	1470.74	-0.493097	7.19e-10
Slc2a3	379.366	-0.494123	0.000244154
Cd1d1	210.647	-0.495464	0.00389719
Ucp2	4065.57	-0.497187	5.44e-16
Agpat4	203.162	-0.498383	0.00216513
Capzb	2124.61	-0.498758	1.34e-14
Gmip	1697.61	-0.499092	4.13e-12
Cpeb4	401.036	-0.499558	0.000820526
Cdk2ap2	407.907	-0.500945	3.51e-05
Cib1	341.7	-0.501023	6.4e-05
Ubtf	1098.08	-0.501057	6.36e-08
Myo1f	209.276	-0.501397	0.00399976
Mtap7d1	203.913	-0.501645	0.00293591
Agpat3	564.041	-0.501718	5.83e-07
Apbb1ip	1078	-0.502115	1.03e-12
5033414D02Rik	475.02	-0.503539	1.96e-06
Calr	1897	-0.504148	3.79e-09
Grn	277.279	-0.505836	0.00177539
Lrba	1438.6	-0.506243	2.19e-07
Nme1	458.397	-0.506276	2.46e-05
Znfx1	579.394	-0.506702	4.8e-07
Tpst1	425.01	-0.50761	4.89e-05
Traf3	1094.74	-0.507954	9.58e-10
Hspa5	3870.9	-0.508854	9.1e-13
Pip4k2a	1447.24	-0.510624	9.05e-10
Stat3	1731.1	-0.511628	1.26e-14
Atp8a1	1353.8	-0.511813	2.95e-11
Pttg1	660.855	-0.512273	2.26e-06
Nbeal2	367.72	-0.51303	0.00018807
C130039O16Rik	2335.1	-0.513172	2.32e-20
Unc13d	401.859	-0.515336	0.000157068
Prdm10	159.607	-0.516524	0.00829519
Sh2b3	971.277	-0.517828	1.28e-09
Kcnk5	196.516	-0.517852	0.00739035
Ehbp1l1	651.721	-0.519465	9.48e-06
Rabgef1	236.081	-0.519488	0.0011451
Pfkfb3	255.157	-0.519829	0.000557474
Psd4	2169.85	-0.520115	5.66e-14
Helq	225.627	-0.520361	0.00043213
Bank1	9931.93	-0.520407	1.17e-17
Chchd10	922.884	-0.520439	7.2e-08
Bcl9l	698.333	-0.521131	4.88e-06
Tada2b	276.096	-0.522319	0.000637572
Bcor	1056.86	-0.525475	1.36e-13
Arid3a	336.123	-0.52638	0.00117996
Adar	841.079	-0.529622	4.68e-08
Rn45s	726325	-0.530627	0.00439238
Abca2	421.091	-0.531215	0.000487164
St3gal1	1857.31	-0.532832	9.95e-11
Rhobtb2	486.852	-0.534795	7.63e-08
Zfp36	4299.9	-0.535787	8.62e-13
Arhgap30	4788.84	-0.537787	2.41e-16
Ripk3	203.195	-0.541153	0.00138323
Abr	297.177	-0.541454	1.5e-05
Vps37b	1077.05	-0.541656	5.13e-09
Dennd4b	1430.41	-0.541714	2.08e-14
Atp8b2	338.182	-0.541809	7.24e-06
Bbs9	314.391	-0.542563	0.000210459
H2-T24	738.903	-0.544714	2.31e-09
Pdxk	224.994	-0.544828	0.000770743
Nfkbie	1216.68	-0.546126	4.61e-11
Zcchc18	166.094	-0.546355	0.00432422
Ccdc134	203.102	-0.547205	0.000410629
Sipa1	2800.19	-0.548687	3.33e-17
Sesn3	866.569	-0.548948	5.31e-12
Ifi35	391.081	-0.549526	0.000307992
Tk1	233.822	-0.550926	0.00311985
Psmb10	724.703	-0.551954	6.82e-10
Slc30a1	283.543	-0.552605	0.000328029
Itgb2	689.772	-0.553412	6.62e-10
Usp12	333.883	-0.555925	4.68e-06
Lyst	2149.39	-0.556397	9.68e-13
Manf	364.557	-0.558196	1.87e-06
Rps6ka1	260.912	-0.558794	5.06e-05
Sp110	1066.17	-0.561308	2.41e-11
Mapk11	780.934	-0.561978	4e-09
Gimap7	652.41	-0.564337	5.47e-06
Gimap4	4197.49	-0.565542	1.96e-22
AI467606	812.515	-0.566582	1.99e-10
Csrp1	232.432	-0.567305	0.00236421
Klf7	236.809	-0.567557	0.000820526
Fam111a	3007.65	-0.567589	7.74e-18
Tnfrsf13b	180.305	-0.567977	0.000482216
Nf1	893.356	-0.568468	7.94e-14
Obfc2a	371.53	-0.569477	1.89e-06
Fcgrt	225.734	-0.570401	0.00122516
Mat2a	1951.47	-0.572997	0.000350966
Ceacam1	637.205	-0.575268	5.98e-10
Psd	241.028	-0.575691	0.000405004
Mast1	250.165	-0.576261	0.000101431
Slfn8	1611.87	-0.576269	0.00550538
Mitd1	255.938	-0.577473	0.000282392
Gm2a	1333.69	-0.577504	3.15e-16
Ms4a1	5519.96	-0.578852	7.21e-15
Edem1	945.234	-0.579008	1.3e-12
Cd82	317.772	-0.579944	4.83e-05
Tor1b	448.124	-0.580188	2.71e-08
Nrip1	395.074	-0.583681	1.81e-06
Ampd3	185.286	-0.584509	0.000896076
Herc6	342.876	-0.58455	2.26e-06
Lat2	1211.5	-0.585229	1.86e-19
Chic1	139.262	-0.58661	0.00399503
Psmb8	1827.39	-0.59006	1.32e-20
Zbtb7b	306.52	-0.59026	2.32e-05
Grcc10	839.258	-0.592812	2.12e-08
Rnf114	1691.1	-0.593299	3.33e-12
Cnn3	672.98	-0.594696	1.37e-10
2022-09-11	1171.14	-0.595976	4.39e-17
Tbc1d14	731.204	-0.596417	1.59e-11
Ddx60	145.064	-0.597032	0.00541024
Smad1	149.391	-0.59785	0.00774148
Grk6	1140.66	-0.598227	1.24e-17
Tbc1d1	1050.13	-0.598654	6.99e-15
Plec	1639.34	-0.598875	1.46e-17
C2cd2l	199.565	-0.59902	0.00211162
Nedd9	1930.54	-0.600046	1.42e-22
Pla2g16	258.766	-0.602961	0.00043521
AK010878	150.238	-0.608454	0.00212991
Lars2	15212.4	-0.608587	0.00193406
Evi2a	179.734	-0.608691	0.000836128
Narf	519.578	-0.609591	3.42e-07
Akap5	209.037	-0.611243	0.00550448
Stac2	284.967	-0.613334	0.000490439
Parvg	840.264	-0.614863	2.81e-12
Sidt1	303.264	-0.61494	1.32e-06
Zfp526	139.719	-0.615069	0.00360534
Itpripl1	227.256	-0.616044	5.04e-05
Txndc5	1047.5	-0.618053	1.65e-20
Hdac10	566.783	-0.620765	6.81e-10
BC017643	1265.85	-0.623623	0.000212612
Napsa	1750.83	-0.625501	1.56e-25
Il10ra	1636.6	-0.62558	6.25e-14
Mapk12	245.09	-0.628242	0.00010833
Enpp1	548.363	-0.628405	9.89e-11
Itgal	1285.67	-0.628809	8.29e-19
Cxcr5	2559.03	-0.629272	5.21e-22
Tob2	1037.74	-0.630187	5.28e-12
Hsd11b1	220.445	-0.630688	0.000927086
Elf4	2168.83	-0.630794	1.49e-26
Unc119	197.226	-0.637042	0.000143937
Gm6548	137.403	-0.63736	0.000795951
Itgb7	1192.23	-0.638905	3.19e-14
Epsti1	416.409	-0.639714	2.58e-08
Sertad1	168.64	-0.639875	0.000307275
Cd2	1269.76	-0.640976	2.34e-13
Lyl1	982.1	-0.644553	1.06e-16
Tead2	269.46	-0.64477	0.00010708
Arhgap19	115.782	-0.644771	0.00208821
Trim30a	1304.39	-0.64514	0.000130819
Asb13	198.68	-0.64631	0.00012229
Arhgap4	1979.78	-0.646571	3.9e-28
Myl12a	956.381	-0.647069	1.63e-16
Fcrl1	2770.19	-0.647433	6.14e-35
Dhx16	950.197	-0.648396	4.81e-12
BC006779	5136.34	-0.650539	5.46e-16
Bcl11a	3323.22	-0.651334	1.61e-23
Dynll2	154.715	-0.651669	0.00045241
Cd37	6245.56	-0.654661	2.78e-39
H2-DMb1	1608.19	-0.657227	1.32e-19
Trp53i11	2237.87	-0.657728	7.51e-24
Ifi30	1532.37	-0.657729	2.78e-15
Ccdc69	200.307	-0.6589	3.64e-05
Mast4	1294.43	-0.65948	2.77e-10
4930565N06Rik	256.926	-0.661267	0.00177874
Runx3	697.96	-0.66163	2.26e-12
Ppp1r18	1251.01	-0.662727	1.12e-12
Trim21	529.885	-0.66531	4.09e-11
Gbp4	611.368	-0.668099	3.94e-09
Bak1	396.56	-0.67013	4.86e-06
Myo1g	1900.38	-0.670986	1.03e-22
Itpr3	2084.97	-0.672437	8.54e-29
Tpm4	2196.97	-0.675219	3.01e-28
Rbm43	411.287	-0.676246	2.22e-09
Lbh	2447.52	-0.676862	6.72e-29
Gm19897	176.925	-0.676952	0.000122059
Smagp	154.947	-0.677128	0.00376735
Klf12	98.6778	-0.678287	0.00324967
Xbp1	478.976	-0.678382	1.42e-11
Mir142	428.561	-0.679278	1.14e-08
Csf2rb	100.089	-0.68186	0.00225797
Dclk2	300.172	-0.686474	1.27e-07
Actr3	3448.61	-0.686949	4.08e-40
Mllt6	2300.57	-0.690929	4.05e-26
Parp9	460.525	-0.693491	4.63e-07
Tmem229b	470.327	-0.694662	2.51e-11
Samd9l	3984.06	-0.695064	1.04e-07
Nlrc3	188.949	-0.695761	0.000188794
Tmem18	126.71	-0.695936	0.00241021
Slc35c2	374.14	-0.699543	5.81e-09
Ccdc50	2542.16	-0.700352	3.06e-28
Fkbp2	296.435	-0.70041	1.26e-06
Emp3	1056.31	-0.700795	9.64e-22
Abi3	969.01	-0.701225	3.17e-15
Dusp10	101.385	-0.70295	0.00254031
Mus81	100.261	-0.703774	0.00509536
Uba7	1052.9	-0.704866	9.38e-16
Ptprc	15035.4	-0.704908	6.92e-53
Psmb9	1633.67	-0.707391	1.47e-19
Ccr6	962.755	-0.70744	1.16e-12
Serpinb1a	1448.99	-0.709588	1.18e-28
Sdc4	1502.13	-0.711024	2.18e-27
E2f2	623.292	-0.71517	9.17e-13
Cfl1	2709.03	-0.717428	1.17e-20
Lrdd	81.1016	-0.718088	0.00807625
Avpr2	91.7783	-0.718881	0.00533333
Slc35c1	640.312	-0.719028	1.23e-13
Gpx1	3412.24	-0.719803	2.59e-24
Pycard	293.887	-0.720216	6.88e-09
6430527G18Rik	214.081	-0.720226	1.83e-06
Cd83	1824.56	-0.722034	7.1e-16
Kbtbd11	1017.26	-0.727109	4.13e-25
5031439G07Rik	571.166	-0.729127	2.49e-14
Cd22	9826.48	-0.730024	6.7e-52
Soat1	821.827	-0.730606	2.58e-17
Cobll1	768.574	-0.73148	5.01e-15
Hcst	116.521	-0.731889	0.00368946
Gm4759	1335.57	-0.732044	1.39e-28
Zfp36l2	1576.21	-0.73213	2.23e-12
Dock10	5879.78	-0.733427	6.22e-45
Vpreb3	942.649	-0.734387	3.27e-17
1700030K09Rik	196.478	-0.735704	4.22e-06
Asb1	156.606	-0.737578	3.18e-05
Cdkn2d	521.58	-0.737724	1.25e-09
Parp10	208.997	-0.738192	1.27e-05
Otub2	97.8753	-0.739087	0.00203502
Gem	194.618	-0.739316	3.04e-05
Fam26f	137.145	-0.74057	0.000363883
Tlr9	1322.4	-0.741291	2.18e-23
Rinl	171.622	-0.741668	0.000261913
Rasgef1b	1435.13	-0.742436	2.26e-22
Sema7a	124.255	-0.745302	0.000920595
Slco5a1	75.3011	-0.751104	0.00447244
Pkib	715.826	-0.752351	0.000146285
Ddx58	1262.87	-0.752661	1.18e-13
Sh3bp1	149.343	-0.752671	9.97e-05
Rfx1	451.68	-0.753396	7.61e-10
Vasn	284.415	-0.755916	9.64e-06
Pik3ap1	955.527	-0.75596	1.65e-16
Hs3st1	205.708	-0.756232	0.00038632
Arhgap26	1752.75	-0.756962	2.72e-28
Tor3a	404.687	-0.758849	3.8e-08
Flna	3770.85	-0.761512	1.62e-43
Ggta1	941.045	-0.763006	4.13e-20
Ttll3	225.762	-0.767215	2.26e-06
Arhgef2	720.189	-0.767876	3.91e-19
Ceacam16	112.639	-0.768094	0.000383969
Tlr4	237.743	-0.77367	2.23e-07
Traf4	207.216	-0.777944	5.58e-06
Mtap7	176.717	-0.779584	2.26e-06
Rab30	259.002	-0.782031	1.55e-08
Cenpf	110.134	-0.782743	0.00811675
Ly6d	3431.27	-0.783288	7.67e-28
Kctd12	1574.9	-0.783371	6.11e-20
Ubash3b	126.205	-0.784052	0.000853712
Itpr1	1945.89	-0.78485	3.8e-31
Pdlim7	213.281	-0.786041	1.58e-07
Zcchc24	235.855	-0.788304	4.62e-08
Pitpnm2	277.894	-0.788445	8.8e-10
Itih5	215.603	-0.790617	4.62e-08
Txnip	3534.19	-0.791066	1.77e-49
Oas1b	193.341	-0.791306	9.98e-06
Mccc2	96.959	-0.79432	0.0015382
Cyth4	814.35	-0.797645	2.73e-22
Ehd1	432.366	-0.804815	1.69e-09
Pdlim2	254.046	-0.806199	1.18e-09
Coro7	879.437	-0.806598	4.75e-24
Bend5	429.341	-0.808239	1.78e-14
Cd99l2	82.0878	-0.809986	0.00370937
Pml	2301.65	-0.812823	2.58e-40
Cnn2	2650.22	-0.814358	5.14e-39
Samsn1	483.37	-0.815298	1.89e-14
Shank1	587.669	-0.816562	8.08e-05
Myo7a	152.351	-0.816739	0.000254908
Srf	415.792	-0.817652	1.24e-13
Actb	31309.4	-0.820931	2.61e-38
Dtx1	708.266	-0.821487	1.23e-22
Spns3	82.6362	-0.822644	0.0055944
Evi2b	3192	-0.823468	1.66e-38
Trim30d	409.623	-0.82358	3.5e-07
Slc15a3	66.2802	-0.824747	0.00570265
Parp14	1826.24	-0.827076	1.79e-07
Gapt	189.173	-0.827681	2.07e-06
Zfp296	171.974	-0.830475	9.13e-07
B4galt5	776.367	-0.835667	6.41e-24
Lrmp	1404.51	-0.835844	2.69e-24
Tmem108	221.6	-0.836819	1.63e-07
Tspan2	252.59	-0.836907	1.29e-10
Nmral1	86.3167	-0.837378	0.00217621
Dhx58	188.153	-0.837472	1.44e-05
2022-09-09	282.213	-0.838847	2.04e-11
Atp2a3	2405.03	-0.842141	4.48e-45
Zyx	418.723	-0.844209	3.62e-11
Mars2	171.954	-0.845417	1.89e-06
Rassf4	394.257	-0.851079	2.72e-14
Ysk4	321.541	-0.851871	6.29e-09
Esrra	104.355	-0.852052	7.74e-05
6230427J02Rik	85.3621	-0.852658	0.00262522
Gngt2	521.097	-0.854876	2.86e-14
Parp3	397.786	-0.855748	1.62e-12
Ptpn7	404.557	-0.856865	1.8e-09
Tyrobp	195.62	-0.857691	3.27e-06
Sdf2l1	134.259	-0.861421	9.64e-06
Pfn1	5333.88	-0.862171	6.43e-53
Prkca	369.511	-0.864006	1.01e-11
Galnt6	457.349	-0.865437	4.25e-17
Cdk5r1	82.4834	-0.866797	0.00247347
Itprip	659.787	-0.868206	3.01e-05
Gripap1	978.93	-0.868754	1.57e-23
Plekho2	416.119	-0.868798	5.46e-16
Coro2a	640.115	-0.869513	1.35e-22
Blvrb	392.671	-0.869854	1.19e-12
Hvcn1	3496.1	-0.870868	1.94e-46
Tnfsf10	77.9632	-0.872153	0.000532502
Gpd2	995.437	-0.8742	9.44e-18
Vasp	1578.78	-0.878151	4.85e-31
Glipr2	135.885	-0.880436	5.78e-06
Gbp7	327.524	-0.881477	7.8e-09
Tnfrsf13c	10666.3	-0.881552	1.89e-71
Rapgef5	94.0249	-0.884944	0.000286964
Plekhg2	742.463	-0.885455	1.17e-22
Padi2	67.8518	-0.892876	0.00264368
Sorl1	2862.65	-0.89455	2.36e-39
Mns1	67.4663	-0.895765	0.000877723
Srpk3	1207.7	-0.900081	2.57e-30
Mpeg1	218.463	-0.900948	2.52e-06
Icam1	358.037	-0.900984	1.13e-09
Dynll1	898.637	-0.901836	7.93e-14
Flt3l	298.581	-0.903155	9.06e-12
4931406H21Rik	153.099	-0.903692	4.58e-06
Gm600	88.725	-0.904862	0.00603421
I730030J21Rik	203.53	-0.907202	2.13e-06
Tespa1	260.745	-0.917393	4.14e-11
Rgs14	377.975	-0.919233	5.66e-14
Prr5	1057.91	-0.919694	1.4e-31
Zmiz1	1507.85	-0.921182	1.54e-36
Antxr2	205.71	-0.922278	1.7e-06
Dnaja1	868.105	-0.925643	0.00473812
Eif2ak2	552.006	-0.926657	0.000394933
BC013712	1216.59	-0.927467	4.17e-31
Kctd14	157.481	-0.927569	8.63e-07
Junb	292.188	-0.927977	4.93e-09
Akap2	383.415	-0.92991	4.78e-18
Snora31	64.8112	-0.938073	0.00100521
S100a6	74.6054	-0.938195	0.00527231
Slc17a9	124.867	-0.938424	1.76e-07
Armc9	609.351	-0.939145	6.33e-14
Cd180	4385.83	-0.943349	6.43e-42
Acap1	2019.03	-0.944885	2.27e-46
Dusp1	161.741	-0.945361	0.000354361
Cacna1e	953.156	-0.949274	1.1e-24
Ndst1	641.849	-0.953056	2.44e-27
Serpina3g	370.96	-0.953811	7.25e-18
Ryr1	142.06	-0.957631	3.45e-08
Ryr2	103.937	-0.959908	0.000123662
Lcp1	7813.67	-0.967163	5.48e-76
Slfn10-ps	78.0448	-0.968248	0.000243454
Spib	4603.45	-0.970505	1.36e-80
Pydc4	344.4	-0.97088	0.00194664
Coq10b	66.5865	-0.975024	0.000565731
Tagap	348.306	-0.979743	8.16e-19
BC035044	300.208	-0.984909	1.2e-12
Card11	1661.56	-0.989154	9.29e-66
Hdgfrp3	158.855	-0.993183	2.08e-08
Slc26a10	238.778	-1.00387	1.99e-09
Pqlc2	108.929	-1.01094	6e-07
Aspm	90.0219	-1.01318	0.000565731
Pag1	2480.69	-1.01319	2.08e-29
E2f3	168.758	-1.01415	2.66e-10
1500031L02Rik	66.0114	-1.01863	0.000251998
Plcb2	941.477	-1.0202	1.82e-26
D8Ertd82e	181.042	-1.0213	4e-10
Slc16a7	79.7059	-1.02196	0.00022459
2810417H13Rik	90.4327	-1.02306	0.000924506
6530418L21Rik	90.1266	-1.0263	2.17e-05
Cisd3	91.483	-1.027	1.1e-05
Brip1	38.7013	-1.03044	0.00627112
Nup210l	110.746	-1.03433	1.87e-06
Hsp90aa1	870.21	-1.04952	0.00190734
Mki67	1283.84	-1.05131	0.00179487
Tle3	638.034	-1.055	6.96e-29
Armc3	50.2986	-1.05664	0.00146649
Usp18	144.07	-1.05807	4.88e-05
Ptpn6	3396.34	-1.05874	2.37e-70
Pydc3	375.214	-1.06031	1.8e-05
Zfp467	44.9909	-1.06289	0.00285623
Plxnb2	99.6322	-1.06585	2.91e-05
Phf19	71.0689	-1.06761	0.000436429
Jun	243.163	-1.06772	5.56e-13
Fam43a	1008.29	-1.07668	1.92e-38
9930012K11Rik	37.9417	-1.07956	0.00748807
Stt3b	1863.52	-1.07959	1.2e-75
Bfsp2	101.876	-1.08975	2.36e-06
Tmem2	227.084	-1.09488	0.00250963
Gm6377	85.4515	-1.108	2.25e-06
Cyp4f16	43.5847	-1.11696	0.00293591
4930414L22Rik	53.8854	-1.1236	0.00281698
Col23a1	47.013	-1.12807	0.000805236
Hist1h1b	59.2156	-1.13648	0.00017074
Gsn	261.662	-1.13778	1.31e-17
Havcr1	40.6867	-1.138	0.00683933
Plbd1	323.531	-1.14738	3.08e-21
Ifi47	553.256	-1.1528	1.67e-05
Ier2	469.275	-1.1546	5.35e-21
Ppargc1b	88.0628	-1.1557	3.89e-07
Dusp2	1210.86	-1.15671	5.01e-32
Il5ra	524.071	-1.16051	2.52e-24
Irf1	851.939	-1.16424	2.74e-33
Scd1	9001.02	-1.16676	2.92e-101
Ralgds	276.787	-1.1723	1.71e-19
Arhgef10	45.0174	-1.17738	0.000654603
Polm	281.944	-1.18409	6.08e-20
Rassf6	49.117	-1.18573	0.000326008
Plxnc1	829.693	-1.18787	6.51e-43
Ifih1	50.5308	-1.18823	0.000184911
St3gal5	45.3959	-1.18838	0.00217686
Klf11	185.027	-1.18844	1.18e-08
Kcng1	39.1817	-1.19072	0.00298728
Hmgn3	38.7981	-1.19232	0.00163149
Cd36	109.049	-1.19322	2.04e-08
Mfhas1	157.199	-1.19499	9.43e-10
Naip5	77.9176	-1.19535	2.46e-06
Pltp	66.793	-1.20081	0.000152886
Dusp7	397.318	-1.2021	2.1e-29
Cotl1	682.344	-1.20237	4.53e-30
Rab37	74.3511	-1.20906	3.48e-05
Dnajb1	1438.28	-1.21682	0.00045493
Ckap4	225.58	-1.21871	1.28e-16
Cd97	3604	-1.21871	5.63e-80
Kntc1	36.0139	-1.22441	0.00351929
Sirpa	44.2891	-1.22878	0.00278547
Rasgrp4	51.6995	-1.22905	0.000120815
Irgm1	473.141	-1.23419	4.33e-16
Cd69	304.277	-1.23466	1.02e-21
Lilra6	64.7407	-1.23629	3.49e-05
Fas	53.2411	-1.23881	7.79e-05
St14	116.444	-1.24415	1.01e-09
Tm6sf1	184.826	-1.24579	1.1e-12
Ifi27l1	372.551	-1.2458	3.12e-28
Trim36	98.706	-1.24678	5.75e-09
Per2	113.365	-1.24687	3.45e-09
Midn	1544.28	-1.24815	1.16e-80
S1pr2	56.1349	-1.26036	0.000703082
Epha1	39.3205	-1.27023	0.00459937
Etv5	32.3043	-1.27402	0.0019948
Relt	77.0305	-1.27556	7.73e-07
Fgd2	1032.89	-1.27616	3.65e-54
Eaf2	45.928	-1.28474	0.00434767
Sytl3	95.8952	-1.28593	1.49e-08
Anxa6	1123.57	-1.28849	9.59e-57
Lmo2	1539.53	-1.30025	1.44e-63
Ngfr	60.217	-1.30328	0.000104684
Itm2c	47.4624	-1.30646	0.00116237
Pglyrp2	160.494	-1.31541	4.98e-13
Tlr3	73.7314	-1.31881	2.25e-05
4930427A07Rik	245.64	-1.32075	5.36e-16
Csf1	45.6813	-1.32258	0.000450581
Fes	96.9324	-1.32695	7.15e-10
Plaur	531.92	-1.33369	1.08e-34
Tspan18	64.1641	-1.33462	8.13e-06
Ccnd2	344.847	-1.33479	9.28e-23
Gbp8	48.1702	-1.34588	2.65e-05
Adrbk2	40.2914	-1.35368	0.000262767
Vim	1524.36	-1.35608	2.64e-73
1700027J07Rik	25.5541	-1.36244	0.00542521
Ifi27l2a	687.382	-1.36557	0.000151509
Xaf1	186.104	-1.36586	0.00181018
Flt3	40.0337	-1.36616	0.00131745
Astl	30.6129	-1.36855	0.00108765
Il18	30.5743	-1.3738	0.00192896
Rps6ka4	85.9595	-1.37803	2.32e-09
Uhrf1	40.8576	-1.37838	0.00171461
Cacna1h	31.6507	-1.37894	0.00734428
Basp1	64.519	-1.37944	1.57e-05
Cbfa2t3	465.621	-1.38305	7.45e-40
Slamf1	430.978	-1.38733	2.07e-32
Rasgrf2	49.4591	-1.39064	9.53e-06
Myof	178.418	-1.39478	3.29e-15
Nfam1	126.653	-1.40586	1.98e-10
Scd2	633.437	-1.41439	1.8e-28
Mcm10	19.7057	-1.42155	0.00825761
Acot7	23.0482	-1.43179	0.00665117
Anxa1	62.6804	-1.43425	4.18e-07
Tmem132a	45.5922	-1.43527	6.49e-05
Crip1	1976.39	-1.43927	4.84e-92
Cmya5	27.4552	-1.4393	0.000669827
Jak3	359.056	-1.44805	4.43e-37
Fgl2	27.4546	-1.45732	0.00716448
Hck	280.145	-1.46192	1.25e-28
Irf9	704.938	-1.4656	3.03e-38
Tlr7	543.239	-1.46769	2.34e-06
Hif3a	32.6254	-1.4843	0.00015114
Oas1a	54.1752	-1.49873	1.43e-06
Sik1	446.257	-1.50905	9.14e-36
Anxa2	43.7966	-1.51347	4.23e-05
Isg15	29.5095	-1.51578	0.00224145
Stat1	3678.76	-1.52509	6.77e-10
Hopx	95.5097	-1.53217	2.65e-11
4632428C04Rik	101.422	-1.53217	8.1e-12
9030404E10Rik	39.1056	-1.55179	5.12e-06
Abcg3	97.9551	-1.55483	8.87e-12
Igtp	265.146	-1.58671	9.28e-23
Hspa8	1151.77	-1.58924	7.65e-11
Ccdc88b	68.5744	-1.60066	2.42e-08
Stmn1-rs1	47.6693	-1.60565	6.22e-07
Pld4	831.279	-1.60583	2.54e-69
Fgr	212.323	-1.6075	6.26e-20
9330175E14Rik	28.8266	-1.61023	0.000147614
Cfp	104.575	-1.61542	4.9e-14
Abcg1	515.223	-1.61564	3.59e-46
Tigd5	23.1732	-1.6267	0.000798444
Fcrl5	156.186	-1.64325	3.61e-19
Rap1gap2	35.3545	-1.64638	4.9e-05
Ccdc79	45.8194	-1.64717	3.21e-07
Irf7	173.287	-1.64949	0.000803266
Tbx21	25.1265	-1.65517	0.00156147
Irgm2	449.233	-1.6588	1.65e-35
1300014I06Rik	950.744	-1.66325	1.37e-101
Nedd4	173.169	-1.67971	2.46e-06
Cr2	4900.58	-1.68034	2.78e-40
Slfn5	1032.49	-1.68766	0.00211939
Alpk2	37.3821	-1.69465	6.38e-06
Fam55d	688.668	-1.69492	7.15e-56
Tsc22d3	2582.44	-1.69967	1.36e-79
5830418P13Rik	32.6511	-1.70052	9.42e-05
Slpi	25.1767	-1.7009	0.000771562
Tnfsf9	26.0786	-1.76659	0.0026362
Axl	22.9365	-1.76674	0.000130096
Amica1	46.0149	-1.77527	2.1e-07
Actg1	61.8035	-1.78254	9.88e-11
2310042D19Rik	17.228	-1.78273	0.0020993
Zfp385a	70.8747	-1.79886	2e-12
Gm12250	115.545	-1.80281	1.12e-14
Lgals3bp	104.529	-1.83683	4.28e-12
Adap1	70.1926	-1.84058	1.66e-10
Nlrc5	706.967	-1.84157	1.12e-58
Zbp1	262.439	-1.85358	4.06e-10
Cd276	20.5102	-1.87859	0.00142087
Igsf9	46.0237	-1.89578	1.96e-08
Klf4	50.226	-1.93509	7.58e-09
AW011738	62.4281	-1.93538	4.51e-11
Myl4	82.8353	-1.94193	2.76e-12
Fam55b	370.062	-1.95618	9.46e-55
Dnahc8	308.846	-1.96832	1.76e-38
Socs1	15.3665	-1.97514	0.00603421
S1pr3	49.4836	-1.98702	3.44e-09
Cmpk2	103.285	-2.0102	0.00217115
Tmem154	290.9	-2.02237	3.32e-49
Ankrd37	155.454	-2.03413	7.63e-26
Tox	15.5254	-2.0443	0.00256072
Dusp6	187.628	-2.04888	7.58e-36
Tagln2	1101.99	-2.07054	2.61e-157
Hip1	104.406	-2.07067	1.44e-12
Lta	245.466	-2.12333	2.45e-53
Tnni2	16.0971	-2.14734	0.00077063
Ifit1	27.0056	-2.15428	0.000552409
Rtp4	90.3257	-2.19166	0.00567218
Ifitm3	33.9506	-2.19602	2.24e-06
Emid1	177.235	-2.221	2.03e-32
Lrrc23	16.2765	-2.22109	0.0011281
Bzrap1	241.363	-2.22231	2.28e-41
BC147527	31.4206	-2.23671	2.15e-07
Csf1r	47.8349	-2.26598	6.6e-10
Tgtp2	52.6436	-2.38109	3e-13
Myadm	695.265	-2.40706	1.23e-114
Serpina3f	24.5892	-2.42177	2.4e-07
Oas3	136.466	-2.42394	4.93e-05
Camkk1	29.0737	-2.44276	3.74e-08
Tnf	148.372	-2.46891	1.87e-08
Socs3	123.911	-2.49152	8.6e-28
Ddit4	230.273	-2.52546	2.03e-46
Oas2	147.815	-2.601	4.61e-05
Hspa12a	29.2987	-2.61225	1.89e-07
Eppk1	18.5443	-2.66169	5.98e-06
Sdc3	54.7772	-2.79361	1.13e-11
Gbp6	19.3307	-2.79869	2.6e-06
Slc4a3	24.6578	-2.91603	5.6e-09
Ffar2	22.4975	-2.94955	5.67e-08
Fos	53.1261	-2.95629	3.83e-11
Ahnak	2339.33	-2.9928	0
Mx1	63.9871	-2.99286	0.00252865
Mx2	35.2867	-3.00726	1.28e-10
Mrc1	18.4377	-3.27127	6.23e-07
Hmox1	40.299	-3.37965	1.14e-13
Pcp4	34.3993	-3.48808	1.74e-12
Hes1	172.628	-3.50794	6.86e-65
Lifr	75.7091	-3.66693	6.63e-29
Tcea3	16.4128	-3.78131	1.95e-06
Hist1h2ac	18.8454	-3.96287	2.75e-07
Lrp1	16.6745	-4.51506	1.32e-06
Vcam1	38.0213	-4.65183	8.62e-14
C1qc	19.5918	-5.10296	5.55e-07
C1qb	18.3008	-5.74515	3.01e-06
Dmwd	17.1475	-5.85729	2.37e-06
