# Supplementary material for: GPR174 signals via Gαs to control a CD86-containing gene expression program in B cells
Source: Proc Natl Acad Sci U S A. 2022 May 31;119(23):e2201794119. doi: 10.1073/pnas.2201794119 (PMC9191659; doi:10.1073/pnas.2201794119)
Supplement: Supplementary File [file pnas.2201794119.sd02.xlsx]

## Sheet: GPR174 1 hr WT versus KO 
gene	baseMean	log2FoldChange	padj
Nr4a2	1508.85	1.91661	6.46e-50
Vps37b	4771.52	1.00728	3.78e-46
Junb	6233.14	1.02697	4.11e-46
Crem	1302.51	1.41181	6.24e-36
Bcl2l11	2797.85	0.949616	3.74e-35
Tob2	3081.41	0.943614	2.75e-26
Sik1	679.067	1.44007	6.52e-25
Plk2	531.872	1.74974	2.23e-24
Ier2	1883.96	1.12021	4.81e-23
Rgs2	4378.57	0.880905	8.17e-23
Pde4b	12848.4	0.578555	3.19e-21
Plcxd2	843.292	1.10454	6.01e-18
Kctd12	2079.04	0.697563	6.48e-17
Btg2	4531.47	0.648025	1.63e-16
B3gnt7	291.779	1.75035	9.34e-16
Got1	997.641	0.85047	2.97e-15
Nr4a1	13755.1	1.6895	6.66e-14
Litaf	1905.57	0.846107	8.71e-14
P2ry10	5972.02	0.57594	1e-12
Gpr132	1409.92	0.745029	1.99e-11
Tnfrsf1b	1622.54	0.695395	3.56e-11
Bambi	99.687	2.25883	4.6e-11
Grasp	702.941	0.924449	2.13e-10
Fos	266.696	1.68266	4.09e-10
Fosl2	228.449	1.59974	1.58e-09
Tpm4	4615.53	0.439654	1.58e-09
Trim11	2049.79	0.660121	1.58e-09
Tmsb4x	98359.3	0.318673	1.58e-09
Stk17b	15743.7	0.357677	4.23e-09
Dgat1	538.652	0.808776	1.59e-08
Gna13	4919.15	0.415535	4.67e-08
Kpna1	1383.67	0.539155	7.71e-08
Arl5b	1124.57	0.601691	7.84e-08
Ccr5	121.573	1.74279	8.97e-08
Dusp1	527.656	0.76451	1.03e-07
Cxcr4	10808.7	0.411985	1.86e-07
Rrad	414.878	1.01857	4.23e-07
Pmepa1	908.124	0.721454	4.4e-07
Il4ra	6799.31	0.410975	1.46e-06
Plaur	427.374	0.854139	1.8e-06
Syngr2	2239.35	0.424703	2.19e-06
Kras	10549.7	0.375007	4.06e-06
Sla	2897.06	0.410565	4.29e-06
1700017B05Rik	518.119	0.822125	5.35e-06
Rnf125	111.483	1.50777	6.01e-06
Cyth1	1454.55	0.673024	6.29e-06
Id2	252.978	1.08272	1.42e-05
Bmf	256.45	0.953013	2.66e-05
Asph	237.454	1.0359	3.55e-05
Tgif1	4747.14	0.36479	4.19e-05
Trim25	3062.55	0.505748	4.61e-05
Cenpa	850.278	0.548262	8.32e-05
Ppp1r15a	1319.01	0.566353	0.000134818
Dusp2	17510	0.275538	0.000137683
Samd8	643.824	0.549378	0.000185843
Hs3st1	796.649	0.822906	0.000187766
Gramd3	2511.74	0.354438	0.000207302
Pim3	1552.79	0.398563	0.000308064
Ccr7	11276.5	0.281248	0.000310448
Gpr171	3739.16	0.401255	0.000329607
Cd86	565.894	0.612056	0.000343245
Aff1	1810.86	0.430411	0.000351938
Cdkn1a	149.517	1.05537	0.000351938
Spty2d1	1582.88	0.386933	0.000374786
Hilpda	416.208	0.713329	0.00039582
Tm2d2	200.655	0.984568	0.000493562
1700113A16Rik	3301.71	0.333428	0.000507818
Traf4	304.483	0.760923	0.000517367
Plek	6369.74	0.330769	0.000519874
Sh2d2a	604.876	0.590831	0.000557251
Hnrnpl	2743.1	0.356575	0.000642444
9430023L20Rik	989.333	0.454091	0.000642444
Il1b	117.343	1.50416	0.000666763
Tspan14	969.752	0.586054	0.000705737
Pvr	108.629	1.23472	0.000705737
Satb1	9794.35	0.318765	0.000759369
Jhdm1d	1862.59	0.347475	0.000871001
Scd1	13196.6	0.30795	0.00127784
Usp38	1194.32	0.464112	0.0015138
Ppp1r16b	2818.36	0.313072	0.00151868
Ppp1r15b	1723.28	0.353419	0.00151868
Eif2ak3	1239.96	0.482724	0.00169161
Gdi2	5363.19	0.322729	0.00172032
Il1r2	168.194	0.901671	0.00177111
Pten	3715.85	0.310713	0.00182232
Coq10b	154.824	0.950709	0.00193602
Fam107b	3668.87	0.315771	0.00241954
Cytip	8956.66	0.251688	0.00248735
Eif4ebp2	4153.16	0.376175	0.00303263
Il21r	4474.85	0.347914	0.00303263
Erlin1	186.751	0.864643	0.00315267
Ckap2l	128.345	1.01165	0.00410454
Rab43	904.36	0.437031	0.00413954
Tfam	2179.84	0.324563	0.00423607
Arl5c	915.157	0.427075	0.00423607
Jmy	800.018	0.508153	0.004855
Tbc1d15	1480.48	0.338851	0.004855
Cd93	675	0.693154	0.00526269
Ifrd1	2935.77	0.357202	0.0058377
Obfc2a	504.509	0.544678	0.00609303
Spata13	638.221	0.48831	0.00653763
Cnbp	4490.35	0.266736	0.00658402
Dnajb5	292.192	0.781756	0.00683875
Dot1l	1976.91	0.351128	0.00722722
Inpp5d	1724.73	0.309345	0.00738722
Ildr1	370.241	0.61976	0.00744941
Zfp106	4247.63	0.233142	0.0076043
Kdm6b	2101.9	0.467377	0.00800348
Tmed5	1103.76	0.343004	0.00848027
Gpr174	1098.31	0.354027	0.00848027
Sh3pxd2a	995.953	0.377412	0.00857799
Eprs	2506.37	0.258813	0.00865142
Hist3h2a	1144.51	0.426422	0.00865902
Tsc22d1	709.078	0.472205	0.00865902
Fbxo11	2937.02	0.31766	0.00985226
Gm4902	700.671	-0.511054	0.00960527
Nfe2l2	1689.18	-0.304272	0.00960527
Nubp1	626.056	-0.517535	0.00895748
Gimap9	1982.32	-0.375039	0.00895321
Cd180	699.313	-0.529	0.00878242
Bbc3	445.376	-0.560432	0.00865902
Cd69	2058.34	-0.42362	0.00865142
Cd74	42481.4	-0.294642	0.00857799
Sox4	379.745	-0.819529	0.00832873
Csk	3559.78	-0.247601	0.00744941
Dnajc7	1770.54	-0.362843	0.00744941
2310001H17Rik	398.113	-0.624834	0.00658682
Ltb	843.227	-0.531492	0.00526269
Slamf1	209.705	-0.91393	0.00517944
Rnase6	1687.32	-0.389027	0.00511121
Trib2	2452.15	-0.37026	0.00427384
Scand1	1033.92	-0.41462	0.00414387
Icam2	727.699	-0.461558	0.00382616
Jun	1794.64	-0.456128	0.00357872
Gimap6	3556.33	-0.297216	0.00357872
Ifnar2	1133.24	-0.396616	0.00319708
Blk	2175.68	-0.342975	0.00315559
Klf2	22233.1	-0.229447	0.00303263
Rnf122	539.542	-0.510057	0.00303263
D730005E14Rik	959.832	-0.556014	0.00218981
Zc3h12d	887.974	-0.687763	0.00189084
Slamf7	1094.01	-0.469244	0.00105226
Clic1	1142.21	-0.464797	0.000674274
Irf4	4139.2	-0.374111	0.000414164
Slc15a4	3072.51	-0.317806	0.00039582
Otud1	572.702	-0.620087	0.000323818
Gm15408	192.45	-1.11009	0.000312814
Serpinb1a	3519.95	-0.417238	0.000268945
B3gnt8	1043.09	-0.608581	0.00013415
Gm11346	579.58	-0.689807	7.92e-05
Arpc5l	5132.47	-0.326785	4.19e-05
Ptprcap	4895.19	-0.436924	1.2e-05
Grap	2219.53	-0.479009	9.11e-06
Gadd45g	1382.76	-0.624669	5.35e-06
Nfkbia	25332	-0.423109	4.88e-06
Jund	6072.32	-0.492348	1.32e-06
Cd200	488.135	-0.868334	6.62e-07
Cd79b	8208.26	-0.388356	2.62e-08
Filip1l	5581.35	-0.439836	5.08e-09
Bcl6	2343.73	-0.791859	1.19e-16
