# Supplementary material for: GPR174 signals via Gαs to control a CD86-containing gene expression program in B cells
Source: Proc Natl Acad Sci U S A. 2022 May 31;119(23):e2201794119. doi: 10.1073/pnas.2201794119 (PMC9191659; doi:10.1073/pnas.2201794119)
Supplement: Supplementary File [file pnas.2201794119.sd03.xlsx]

## Sheet: 0 hr Gas WT versus KO
Gene	baseMean	log2FoldChange	padj
Gnas	2326.53	3.07468	4.85e-110
Gpr171	439.441	1.16404	9.12e-09
Ier2	414.082	0.879899	0.000161451
Dusp2	2206.29	0.704252	0.00223369
Srf	759.117	0.629767	0.00824715
Nsa2	451.131	0.620145	0.0224634
Tuba4a	805.728	0.582771	0.0141413
Rraga	1135.94	0.570739	0.00156119
Stard7	461.452	0.565906	0.0235687
Ciita	1208.03	0.491756	0.0290986
2310001H17Rik	301.771	-0.676403	0.0258688
Prrc2a	1049.6	-0.807631	0.00152482
Alas2	308.446	-0.878085	0.0170017
Beta-s	26320.9	-0.975722	2.58e-08
Car2	247.966	-1.07727	0.0033545
Gda	133.526	-1.40952	0.000133023
Snca	109.456	-1.49145	0.000123207
Trim10	44.5357	-1.51905	0.0170017
Gypa	100.257	-1.77448	1.64e-05

## Sheet: 4 hr Gas WT versus KO
gene	baseMean	log2FoldChange	padj
Gprc5a	10.9879	6.69751	6.14683e-05
Mpzl2	10.4523	5.63695	0.00329743
Msrb3	41.9883	5.41598	6.32276e-09
Cables1	43.4952	4.95168	1.24697e-11
Gng4	12.8029	3.6538	0.0014685
Lmo7	14.2308	3.56974	0.00441421
Il1b	18.696	3.47615	9.33833e-05
Crem	183.06	3.41857	4.23348e-22
B3gnt7	41.903	3.41162	1.30223e-10
Nr4a2	30.0733	3.2538	3.40167e-07
Gnas	1981.48	3.18951	4.4292e-54
Rnf125	52.6382	3.13044	1.2543e-11
Fosl2	14.6852	2.91154	0.0051625
Pde3b	1015.38	2.81574	1.90744e-58
Plk2	30.5083	2.759	0.000104027
Il1r2	15.5973	2.60786	0.0152331
Asph	17.5365	2.49718	0.0065678
Gpr171	722.636	2.4765	4.70448e-38
Dnajc12	21.8938	2.42856	0.000875363
F5	20.2594	2.41547	0.00292716
Cd86	228.562	2.39146	4.64798e-20
Ildr1	25.9572	2.36444	0.000725684
Neil1	21.4457	2.34886	0.0026782
Litaf	206.057	2.15751	4.05139e-18
Flt3	22.7997	2.12452	0.0278644
Itgb3	185.456	2.10471	1.82386e-15
Gfod1	82.842	2.0915	1.92226e-07
Ets2	520.846	2.01776	1.02186e-20
Emb	18.2149	1.99721	0.0319484
Nt5e	19.09	1.93352	0.0298659
Mpeg1	68.2892	1.92058	6.98053e-07
Dtx4	59.9465	1.8899	8.31646e-05
Stat4	458.213	1.86254	1.57333e-17
Vps37b	790.654	1.86061	1.7643e-27
Pde4d	79.2065	1.82855	5.81801e-07
Sik1	51.3661	1.79368	0.000818268
Sipa1l1	542.262	1.77415	2.42473e-16
Chst10	294.661	1.76302	1.39001e-11
Phlpp1	149.628	1.74692	1.54611e-10
Il2ra	70.6112	1.64457	0.000105578
Syngr2	1286.64	1.61384	1.51739e-21
Uck2	97.4722	1.61047	8.60787e-07
Tnfrsf1b	252.132	1.52178	1.53101e-05
Trib1	154.524	1.50657	9.56768e-08
Zyx	99.3566	1.50387	5.47224e-06
Id2	57.5365	1.39971	0.00507854
Pmepa1	202.576	1.39603	2.79029e-08
Tsc22d1	160.894	1.34694	1.37277e-06
P2ry10	1725.43	1.27327	1.12234e-07
Whrn	115.005	1.25307	0.000213896
Zfp52	281.193	1.25003	1.01706e-07
Tgif1	826.803	1.24678	1.78567e-05
Ptprj	97.2725	1.23769	0.0014979
Irf7	54.494	1.21514	0.0314007
Ccr7	1899.76	1.21167	1.44274e-06
Gdi2	3172.45	1.19336	9.63148e-17
Ptger4	126.752	1.18939	9.0417e-05
Amz1	68.8525	1.18774	0.0226268
Tubb2b	332.334	1.17529	5.32946e-07
Gpr132	495.516	1.1539	5.1142e-10
Fyn	579.231	1.15368	1.20202e-08
Lcmt1	51.1256	1.15331	0.0287061
Zfp958	113.755	1.1498	0.00487901
Armc9	157.726	1.13874	0.000894554
Kctd12	491.858	1.1218	8.51688e-06
Rgs2	702.941	1.11836	1.18734e-05
Got1	326.542	1.07305	2.05141e-06
Isy1	611.112	1.0627	4.89151e-08
Tubb2a	79.5205	1.05541	0.0340689
Scd1	2662.86	1.04395	8.53949e-10
Sipa1l2	152.669	1.04224	0.000286663
Sdhaf1	273.52	1.03799	0.000649812
Stat3	2091.12	1.0373	3.29989e-09
Smad3	196.969	1.02353	0.000244401
Adck4	123.452	1.01103	0.0404531
Trim25	902.296	1.01033	4.51764e-09
Sla	598.099	0.995693	4.27684e-07
Bcl7a	643.539	0.991879	3.43081e-07
Lrrc47	282.425	0.990565	0.00146199
Hepacam2	161.065	0.983967	0.00441421
Rnf157	129.721	0.966753	0.0220613
Dusp3	122.163	0.958684	0.0142623
Cytip	2121.9	0.957817	2.68803e-09
AW555464	94.6093	0.943456	0.0159411
Marcks	702.55	0.923986	0.000615463
Chchd10	840.564	0.921567	1.71666e-06
Pld3	238.379	0.913727	0.000525103
Coro1c	356.07	0.911723	0.000652932
Inpp5d	709.717	0.901277	8.06962e-06
Cblb	473.503	0.900892	0.00262682
Ddx25	98.6664	0.898143	0.0196853
Rell1	438.249	0.88845	0.00441421
Csrp1	143.393	0.884573	0.0192956
Prdx6	449.718	0.883309	9.2143e-05
Sfn	589.284	0.880668	0.0189127
Cdt1	599.53	0.861725	2.11003e-05
U2af1l4	155.698	0.856988	0.0253428
Ahi1	125.872	0.852696	0.0374942
Arl5c	842.724	0.84822	1.78567e-05
Ccnd2	728.969	0.846678	0.000320463
Ly6a	1318.59	0.839417	0.000664439
Prkce	620.013	0.835652	8.42538e-05
Dennd4a	897.334	0.821944	0.000109978
Ppp1r16b	966.578	0.817604	3.79895e-05
Trim11	853.034	0.801718	0.000104027
Pde4b	5314.69	0.794666	9.24407e-08
Trps1	153.497	0.794469	0.0237403
1700017B05Rik	167.213	0.773342	0.0284533
Abca1	653.732	0.769984	0.00503227
2900060B14Rik	736.149	0.761472	0.0260689
Stk17b	2765.31	0.756047	0.00022523
Sgms1	631.311	0.755874	0.000428832
Cd83	755.476	0.741262	0.00580639
Rilpl2	334.672	0.740397	0.00399334
Ehd1	541.696	0.727754	0.0010709
Tuba1c	603.807	0.722875	0.00251262
Mxi1	170.287	0.72019	0.026771
Tmem123	5159.38	0.719345	0.00112227
Dusp2	1337.01	0.714167	0.0299306
Traf1	208.787	0.713425	0.0237694
Bcl2l11	764.153	0.709577	0.00229679
Gdpd3	174.056	0.700681	0.0320491
Arap2	1813.71	0.693746	0.000245716
Emd	688.918	0.690703	0.00149036
Aplp2	286.989	0.690623	0.0137085
Sp140	390.332	0.686693	0.00713853
Atp1a1	2629.68	0.670561	6.14683e-05
Tcf12	731.091	0.660805	0.00213455
Satb1	3467.04	0.660452	0.000439994
Dgkd	2133.68	0.647521	0.00015491
Hmgb2	371.846	0.643358	0.0368408
Ptma	4987.99	0.638613	0.00487475
Abi3	601.467	0.637781	0.00381441
Pkm2	670.144	0.636594	0.029444
Rel	747.862	0.636471	0.00262682
Kdm2b	353.712	0.63603	0.0237694
5830416P10Rik	412.345	0.61209	0.02875
Cnpy3	687.218	0.58599	0.0147325
Tuba4a	670.522	0.584541	0.011336
Slfn2	2416.71	0.580069	0.00656435
Tuba1b	1646.19	0.571041	0.0223616
4933407C03Rik	2120.5	0.564484	0.00442714
Ssh2	2833.77	0.553653	0.00124269
Dhx40	646.432	0.525937	0.0324462
Snrpd1	767.487	0.51105	0.0478484
Hsp90b1	2329.66	0.48992	0.0464968
Pomp	1166.46	0.488254	0.0260689
Cerk	2208.6	0.486282	0.0214872
Pou2af1	5465.12	0.481349	0.0250803
Kif21b	992.6	-0.536048	0.023827
Samhd1	2840.83	-0.54475	0.00242583
Faim3	6507.53	-0.547694	0.0124208
Il21r	830.096	-0.556153	0.0301148
Eml4	1083.32	-0.556469	0.00430768
Ptpn6	2316.6	-0.557563	0.0217599
Cybb	3138.52	-0.567646	0.0368453
Blk	896.739	-0.577921	0.0287061
Ikzf3	857.158	-0.578255	0.0298659
Kmo	686	-0.578848	0.0101649
Sypl	700.483	-0.581197	0.00647908
Gimap3	727.623	-0.582002	0.00648499
Bcl11a	2627.67	-0.594427	0.0010709
Samd9l	807.532	-0.594681	0.0135068
Klf2	4250.35	-0.595689	0.00147775
Ppt1	1041.72	-0.602798	0.0121208
H2-Eb2	958.109	-0.606408	0.0121208
Ifi203	3927.19	-0.613713	0.00580639
Hvcn1	859.826	-0.619712	0.0048793
Apobec3	2202.29	-0.62363	0.0402681
Ldlr	475.868	-0.626941	0.0260689
Mast4	404.322	-0.632603	0.0177287
44621	777.394	-0.63896	0.00442714
Fam3c	697.461	-0.643356	0.0141058
Gimap8	1141.79	-0.643667	0.02195
Cr2	2048.89	-0.645441	0.00182436
Ints4	339.478	-0.649727	0.0153435
2310001H17Rik	200.1	-0.651735	0.0343295
H2-DMb1	1115.81	-0.660356	0.00963793
Icam2	639.377	-0.666158	0.00463057
Bcl2	1103.18	-0.66849	0.02195
Serpinb1a	899.6	-0.676042	0.0029251
Arpc5l	1610.55	-0.681501	0.000282333
Tnfrsf13c	1296.24	-0.687817	0.000183206
Dock10	626.478	-0.688645	0.000652932
Ogt	630.612	-0.689537	0.0107799
Trim34a	1231.39	-0.695914	0.000245716
Prkcb	8915.57	-0.695971	3.57155e-06
H2-Oa	478.027	-0.699878	0.0171353
Wipf1	599.862	-0.706071	0.00113575
Zfp318	3252.94	-0.706344	1.23061e-05
Rasgrp1	303.76	-0.708263	0.0360923
Fam101b	496.216	-0.714882	0.022462
Bach2	4170.96	-0.721959	1.7638e-05
Heatr6	483.67	-0.723372	0.000818268
Fchsd2	1364.95	-0.726135	2.53057e-05
Icosl	978.884	-0.729955	0.00524546
Myo5a	580.123	-0.730691	0.000852888
Pou2f2	4415.7	-0.734867	0.000335923
Pi4kb	155.44	-0.739536	0.0372893
Cnr2	356.438	-0.739835	0.0108273
Arhgap17	669.85	-0.743733	0.00380268
Flt3l	157.938	-0.74835	0.0350776
Sh3kbp1	752.945	-0.757342	7.21971e-05
Dnase2a	250.044	-0.773432	0.00271761
Cmah	675.467	-0.777897	0.000108494
Beta-s	18658	-0.780858	0.000139377
Cd55	1268.98	-0.78486	8.69708e-05
Stap1	533.052	-0.78804	0.000335923
Bcl9l	795.665	-0.788163	3.02176e-05
Gm11346	211.472	-0.796745	0.00748351
Prr5	110.39	-0.799895	0.0464968
Pxk	1075.14	-0.805986	1.22954e-06
Ltb	642.111	-0.808651	0.000486536
H2-T24	120.535	-0.814094	0.0400981
Fam116a	275.054	-0.821094	0.0048793
Sh3bp2	512.701	-0.826249	0.00955435
5830428M24Rik	113.573	-0.8338	0.0260206
Rnase6	958.255	-0.839608	1.88745e-05
Cd40	536.905	-0.841356	0.000990586
Mndal	4375.16	-0.861648	4.15662e-06
Rps15a-ps6	146.405	-0.867187	0.0329944
Bcl6	686.544	-0.879848	0.000103299
Rnf122	218.514	-0.882059	0.00152675
Swap70	1077.61	-0.887931	1.35698e-05
Rfc1	1563.79	-0.889113	2.8971e-07
Ptpn7	156.697	-0.895765	0.00329743
Alas2	228.927	-0.90258	0.00339025
Tex9	104.171	-0.91371	0.0260206
Plcb2	103.737	-0.916941	0.032889
Srebf2	823.811	-0.921873	0.000885188
Rap1gds1	442.959	-0.940399	0.00351488
Rapgef4	377.824	-0.94418	1.58576e-05
Evi2b	329.446	-0.947776	0.0259191
Snn	857.935	-0.953906	4.12147e-08
Ms4a4c	1363.55	-0.969763	8.26499e-09
A530088E08Rik	68.5389	-0.97081	0.0464968
Rsad2	220.768	-0.989904	0.0333124
Calhm2	165.406	-0.995401	0.00242583
Il5ra	70.8183	-0.997896	0.0329944
Tmcc3	173.895	-1.00016	0.00329743
Coro2a	145.927	-1.00173	0.00495061
Add3	4014.62	-1.00245	2.04498e-12
2700038G22Rik	67.7149	-1.00298	0.0320491
Kctd14	71.4539	-1.01089	0.0260206
Dennd5b	371.577	-1.01352	7.71575e-07
Tnfrsf13b	121.757	-1.05728	0.00512674
Bend5	232.49	-1.05917	1.78567e-05
Dexi	306.715	-1.07044	0.000128744
Maml2	208.282	-1.07225	0.000267491
Gadd45g	277.425	-1.07932	1.53874e-06
Cd22	1860.94	-1.08428	1.87704e-07
Lpp	525.885	-1.10939	4.31329e-07
E330020D12Rik	170.069	-1.1189	0.000279661
Bbs9	60.2972	-1.12314	0.0237694
Fcer2a	1677.5	-1.12459	2.66349e-12
BC031353	275.729	-1.12917	0.00329743
Ccdc50	928.438	-1.14216	3.90891e-12
St3gal6	112.545	-1.15027	0.000859272
Hdac7	1141.48	-1.15204	5.92248e-11
Ank	144.637	-1.15416	2.89531e-05
St8sia6	89.6108	-1.17695	0.00250478
Ciita	550.104	-1.18111	1.40064e-07
Alcam	854.051	-1.19726	8.76701e-13
Ly9	311.54	-1.20517	0.00152494
Cyp27a1	69.4364	-1.24227	0.00580639
Crisp3	97.2771	-1.24635	0.000749747
Mtcp1	45.5525	-1.30418	0.0256974
Cd200	170.504	-1.32253	3.84405e-07
Snca	56.9268	-1.3288	0.0214029
D8Ertd82e	90.5269	-1.34262	0.0005311
Hdac9	151.748	-1.3946	5.32946e-07
Btla	1523.27	-1.40515	2.41841e-19
Lrmp	282.024	-1.40883	5.29252e-08
Gypa	57.2649	-1.41261	0.0147325
Gda	68.7649	-1.46146	0.0010709
Apol11b	33.0531	-1.4784	0.0192564
Lmo2	611.7	-1.55579	3.06604e-09
Tmem154	35.3965	-1.60046	0.0330241
Gm15880	60.896	-1.60303	0.00232445
Cacna1d	65.7522	-1.68115	2.2098e-05
Pvrl1	46.282	-1.84442	0.000257193
Gm11428	65.689	-1.89755	7.43145e-05
Slamf1	67.5526	-1.9853	4.56351e-07
Rapgef3	23.6466	-2.00905	0.00520649

## Sheet: Gas WT 4 hr versus 0 hr
gene	baseMean	log2FoldChange	padj
Msrb3	23.6515	7.29608	1.55e-08
Ccl3	19.1949	7.14846	6.76e-07
Cables1	24.9825	5.02835	2.27e-13
Ccl4	32.1187	4.71456	2.72e-15
Rnf125	31.6477	3.79715	2.23e-17
Nr4a2	19.3483	3.60518	8.14e-06
Slc1a4	19.4244	3.4835	4.36e-06
Hspa1a	25.6709	3.39881	4.82e-06
Pde3b	658.311	3.18633	1.17e-91
Il2ra	46.552	2.88679	4.91e-11
Crem	124.007	2.85168	5.36e-19
Vegfa	16.8968	2.77565	0.00044172
Ets2	364.683	2.72808	2.41e-38
Rasal2	15.3058	2.61624	4.02e-05
Bbc3	239.075	2.60692	5.38e-21
Gfod1	60.0833	2.55171	2.44e-13
Uck2	67.9701	2.50514	4.08e-14
Slc2a6	57.1745	2.4337	4.38e-12
Slc19a2	17.632	2.43259	0.0331117
Nr6a1	34.0112	2.32774	1.39e-08
Cdkn1a	58.0886	2.27295	1.78e-08
Litaf	148.439	2.25218	6.86e-28
B3gnt7	32.3478	2.23192	3.3e-09
Trib3	21.1996	2.19478	8.26e-05
Igf1r	184.307	2.18888	1.39e-10
Cd86	173.611	2.14889	7.56e-22
Slc39a4	15.4756	2.04375	0.0229579
Cpd	19.1986	2.00283	0.000974646
Nuak1	15.0531	1.97669	0.00480387
Luzp1	25.4083	1.95494	1.89e-05
Epcam	33.585	1.90972	9.15e-06
Nfix	17.5367	1.89657	0.00276748
Wdr62	17.028	1.88312	0.0115789
Pde4d	65.5315	1.84834	1.3e-09
Maff	31.5617	1.82044	0.000605207
Syngr2	982.612	1.81872	1.17e-32
Inpp5a	18.9501	1.81615	0.00407799
Pmepa1	157.989	1.7859	1.52e-16
Itgb3	145.277	1.776	2.21e-15
Gad1	46.0873	1.74079	0.00885332
Pkp4	23.5984	1.73327	0.00160225
Dnajc12	18.5223	1.72737	0.00162242
Vps37b	650.583	1.69118	6.04e-35
Camk2n1	38.3783	1.6767	0.000373804
Plk2	23.0825	1.63697	0.027712
Zfp52	218.593	1.63569	2.25e-15
Chst10	237.008	1.60018	6.18e-08
Stat4	380.628	1.56993	5.34e-16
1810046K07Rik	40.8636	1.56081	0.000232357
Sspn	74.3152	1.55611	1.01e-05
Itfg3	35.6599	1.55363	0.00308047
Phlpp1	122.021	1.55003	2.99e-12
Tubb2b	256.308	1.54409	1.13e-08
Gdi2	2551.74	1.53007	6.13e-57
Sipa1l1	454.256	1.52829	6.21e-19
Pde2a	829.514	1.51155	3.88e-15
Fpgs	53.1454	1.51041	0.0220717
Zfp69	15.3834	1.50293	0.0411298
Pogk	66.7308	1.47279	1.67e-06
Txnrd3	160.058	1.47184	1.03e-05
Arrdc3	251.634	1.46659	4.59e-08
Bcl2l11	619.291	1.46403	1.55e-17
AW555464	77.3519	1.45474	3.53e-08
Sdc1	44.5177	1.44863	0.00850725
Lamb3	23.5417	1.42559	0.0184697
2700099C18Rik	61.3922	1.42489	6.91e-05
Whrn	101.47	1.41587	9.9e-08
Lrrc8d	196.314	1.4139	8e-10
Slc7a5	105.85	1.41332	4e-05
Apoe	2046.82	1.41286	0.0188613
Myo1d	31.2498	1.39028	0.014147
Epb4.1l5	20.4385	1.38801	0.0397043
Tubb2a	64.7531	1.37084	0.000962409
Ninj1	66.2944	1.36174	1.03e-05
Arl5c	672.773	1.36057	3.41e-17
Tgif1	672.829	1.33164	0.00220474
Mthfd2	269.268	1.32875	5.52e-10
Cyth1	687.64	1.32642	0.00858307
Itpkc	28.7422	1.31951	0.0399327
Tsc22d1	140.221	1.31767	4.04e-07
Inf2	94.9506	1.29761	9.91e-06
Tnfrsf1b	226.02	1.29206	1.34e-05
Gpr171	595.737	1.28677	3.76e-13
Satb1	2920.23	1.28224	1.15e-25
Tle1	78.4441	1.27019	0.00147683
Lpin1	134.305	1.26005	8.63e-08
Spata13	501.945	1.25858	4.18e-05
Uhrf1bp1	27.8731	1.25252	0.0236515
P2ry10	1500.38	1.2465	2.1e-10
Mreg	84.8158	1.23782	7.05e-05
Gabarapl1	59.0374	1.22796	0.000546284
Lamp3	33.9422	1.21641	0.00590295
Mettl11a	36.9791	1.21366	0.00518176
Gpr132	441.585	1.21033	3.28e-13
Pim1	923.196	1.20526	9.17e-14
Fbxl19	42.9055	1.18322	0.00774943
Mfsd6	107.701	1.1827	3.48e-06
Arhgap39	31.3022	1.1815	0.0270099
Zfp874a	53.3219	1.18122	0.00239279
Ppp1r16a	48.2748	1.17901	0.00174052
Slc19a1	97.3244	1.17253	0.000380898
Fyn	507.599	1.16148	1.65e-13
Tuba1c	502.459	1.14155	2.68e-10
Lamc1	95.0558	1.14133	0.00041446
Gpr137b	32.2362	1.13569	0.0385802
Rilpl2	281.787	1.1345	2.79e-08
Shmt2	382.885	1.13001	8.48e-10
Ccr7	1670.39	1.12998	1.71e-07
Odc1	59.6947	1.12812	0.000327911
Csrp2	81.5591	1.11761	0.000296777
4933407C03Rik	1806.55	1.11742	1.08e-17
Mxi1	147.851	1.10712	1.1e-08
Gm11974	139.623	1.09815	0.000126538
Map1lc3a	76.4936	1.09611	0.000552784
Ttl	31.1895	1.095	0.0479223
Serp2	30.9303	1.09167	0.0158757
Dtx4	52.2392	1.08987	0.0164857
Fdps	78.757	1.08039	0.000575819
Dnase1l3	93.1984	1.07694	0.00460894
Zfp383	35.0284	1.07664	0.0233973
Ahcyl2	86.0719	1.0642	0.00176633
Eif2ak3	462.292	1.04936	0.00041321
Cd320	32.6845	1.04797	0.0239362
Vat1	70.4571	1.04707	0.000338135
Aldh18a1	53.4829	1.04494	0.0499971
Fam83g	55.5266	1.04282	0.0105828
2700097O09Rik	39.8965	1.04238	0.030763
Got1	293.34	1.02966	4.13e-06
Adck4	112.198	1.0278	0.00456079
Gsto1	68.8124	1.02181	0.00766109
Cerk	1897.39	1.0194	3.16e-10
Bre	32.4682	1.01907	0.0353699
Zfp958	99.3522	1.01862	0.0023235
Rhbdd3	63.2113	1.01841	0.00411784
Slc27a4	102.24	1.01485	0.00115376
Pde4b	4668.17	1.01428	1.14e-14
Calcoco1	241.075	1.00168	0.0104667
Ndc80	152.696	1.00104	1.49e-06
Dcun1d4	35.8774	0.99968	0.0281687
Kdm6b	253.761	0.998274	3.39e-07
Psat1	141.385	0.997395	0.00226933
Frat2	146.442	0.990765	0.00210179
Cars	214.117	0.990694	1.39e-05
Hmgb3	81.1519	0.990677	0.00559747
Snrnp25	517.685	0.986016	2.13e-06
Egr2	69.8667	0.985269	0.00896216
Ppp2r3a	47.7036	0.983653	0.0222131
Amz1	65.0783	0.983605	0.00799526
Scn4a	53.9694	0.983475	0.0150374
Gcsh	43.3663	0.979791	0.0176731
Abtb1	107.874	0.979035	0.00305095
Tifa	198.808	0.969274	2.91e-05
Bnip3	85.0534	0.968628	0.000781257
Fam107b	1022.45	0.96314	9.09e-06
Ccdc90b	51.3844	0.96313	0.0116355
Carhsp1	113.759	0.957874	0.000440317
Smad3	183.802	0.943147	6.27e-05
Pqlc1	279.815	0.942543	2.62e-05
Sh2b2	52.0784	0.940058	0.041659
Bcorl1	53.9849	0.937764	0.0248778
Irs2	182.198	0.93401	0.00165149
Cenpa	218.681	0.932071	0.0282383
Ssh2	2523.15	0.921561	6.8e-18
Arid5a	292.543	0.917959	1.77e-06
Sgsm2	38.8197	0.916723	0.0386547
Tuba1a	752.238	0.912219	4.08e-06
Rpp40	57.7036	0.906901	0.0204082
Prdx6	401.269	0.899226	2.58e-07
Chpf	56.1588	0.887744	0.0182336
Nanos1	65.8371	0.885381	0.0255076
2310022B05Rik	87.8223	0.885342	0.00117133
5730494M16Rik	95.5334	0.878683	0.000648345
Coro1c	319.192	0.875506	1.38e-05
Hist1h2bc	83.7847	0.873549	0.0129284
Eif4ebp1	100.631	0.871482	0.0320026
3110082I17Rik	68.9705	0.861603	0.00446278
Dennd4a	841.58	0.858509	5.52e-07
Rg9mtd3	65.359	0.846043	0.0193067
Tbc1d17	249.685	0.845527	0.000762743
Ifrd1	482.113	0.843633	1.24e-06
Alkbh6	128.657	0.843057	0.00229815
Srm	168.38	0.840503	0.00115376
Nfkbid	611.377	0.840195	6.41e-05
Rgs2	654.998	0.838657	0.000839512
Atp1a1	2380.33	0.836971	6.52e-12
Zhx2	164.904	0.833459	0.000240245
Sipa1l2	146.042	0.832287	0.000125719
Dgke	153.957	0.83166	0.000514642
Gramd3	756.886	0.817719	1.55e-05
Nfkbiz	282.451	0.817715	5.54e-07
Hepacam2	147.291	0.810813	0.012293
Isy1	591.961	0.806419	1.17e-07
Gclc	405.973	0.80605	2.66e-05
Cytip	2070.76	0.80467	5.76e-13
Lars	746.329	0.802649	1.91e-08
Gosr2	68.7877	0.801288	0.0291903
Mdn1	1594.89	0.7934	3.88e-08
Wdr18	133.508	0.792229	0.000682619
2010002N04Rik	47.3924	0.792143	0.0468387
Slc39a10	182.556	0.784284	0.000694961
Mthfd1l	295.575	0.782222	7.43e-06
Nop16	204.146	0.779397	0.00290078
Slc20a1	470.09	0.778253	1.36e-05
Mrps6	82.6123	0.775681	0.0181054
Sdhaf1	250.941	0.77064	0.0259451
Emd	651.813	0.768334	4.56e-07
Mib2	132.924	0.767732	0.0069027
Mvp	89.1328	0.766754	0.00904159
Ipo4	134.555	0.765428	0.0067776
Btbd9	478.448	0.764448	0.000255285
Pou2af1	4898.04	0.762631	1.35e-07
Mob2	106.467	0.762475	0.00768641
Frat1	168.828	0.762261	0.00252866
Pnpla7	289.414	0.759916	0.000376131
Iars	296.097	0.759173	0.00101876
Mad2l2	100.659	0.757898	0.00800713
Eml5	71.1063	0.755931	0.0279388
Sqle	151.824	0.751762	0.00161565
Gdpd3	159.178	0.751722	0.000277541
Wdr59	58.9525	0.749744	0.0455671
Trib1	150.526	0.743614	0.0150521
Zbtb10	233.706	0.741048	0.000914664
Tnfrsf26	156.01	0.740568	0.00843695
Rel	702.013	0.739425	4.41e-06
Aars	286.172	0.736847	0.000531667
Nars	1103.22	0.7351	2.5e-07
Plcxd2	127.284	0.731715	0.00319168
Rpia	355.584	0.728847	0.000210567
1500003O03Rik	457.15	0.728243	7.72e-07
Wdtc1	109.52	0.724465	0.010482
Yars	131.928	0.723359	0.00858879
Impdh1	155.591	0.722137	0.00768641
Rftn1	997.765	0.721047	0.00026193
Myo9a	422.55	0.719742	6.63e-06
1700017B05Rik	167.684	0.718317	0.00204326
Aplp2	257.143	0.717271	8.99e-05
Sfxn3	241.732	0.715658	0.000723772
S100a11	1069.56	0.712971	0.00760465
1300001I01Rik	506.466	0.711903	0.000141855
Ccdc28a	89.1792	0.710531	0.0184844
Cdt1	567.528	0.708612	5.1e-06
Bola1	77.4217	0.705967	0.0497738
Ubxn6	238.948	0.699776	0.00103265
Sik3	92.5189	0.699397	0.0237135
N4bp2l1	479.345	0.698649	4.02e-05
Mafg	355.854	0.69849	0.000119716
Pus7	143.24	0.697917	0.0301348
Mast2	84.0574	0.696793	0.0300934
Rrp15	99.2972	0.695149	0.0159983
Phb	124.922	0.695038	0.0152593
Ldlr	397.662	0.692792	0.00583012
Gm16515	113.796	0.692609	0.00735085
Wdr45	97.6892	0.690779	0.0134372
Xpot	237.178	0.68652	0.0393829
Slc37a2	85.1022	0.686019	0.0325945
Pebp1	370.496	0.682322	0.00742306
H3f3b	1936.4	0.682222	0.0025186
Tsta3	169.609	0.680629	0.0224245
Rbbp8	239.314	0.673266	0.00109105
Nhp2	178.811	0.672425	0.012189
Rell1	433.427	0.670265	0.0320026
Suv39h1	141.64	0.669386	0.0185562
Pknox1	441.912	0.669339	7.95e-05
Lemd3	409.55	0.668271	0.000694961
Zyx	106.716	0.666601	0.0151908
Ccng1	411.94	0.66638	0.00100324
Neurl3	949.773	0.66458	2.88e-06
Dhx40	611.184	0.663826	0.000141237
Sgms1	614.642	0.662508	3.88e-05
Gadd45b	191.364	0.660506	0.00438552
Papss1	163.7	0.652661	0.00489359
Pld3	231.056	0.649928	0.00347161
Gpcpd1	645.959	0.649681	0.0259195
Sub1	7733.11	0.64533	0.00045184
Rcl1	398.614	0.640759	0.00945334
Abca1	651.375	0.639969	0.00493247
Tecpr1	244.758	0.637391	0.00304727
Ipo5	296.545	0.634716	0.00730617
Ptpn23	107.222	0.632569	0.0279085
Ncdn	176.666	0.632471	0.0454815
Lmbr1l	419.956	0.631504	0.0148339
Ergic1	198.34	0.628392	0.00760491
Gtpbp5	103.529	0.627606	0.0328782
Bzw2	484.555	0.627081	0.00184279
Vgll4	171.253	0.626838	0.0144346
Acadsb	119.788	0.6255	0.0323954
Mars	240.169	0.625389	0.0142837
Fam69a	419.855	0.624804	0.00817215
Polr2e	1034.27	0.624419	0.00114621
Hmgb2	356.789	0.624415	0.0193129
Ppp1r16b	970.258	0.624267	7.79e-05
Trim25	910.499	0.61992	0.00015884
D11Wsu47e	82.9986	0.61902	0.0486118
Kras	1797.36	0.61822	0.000229481
Atad3a	209.695	0.617441	0.0258236
C230081A13Rik	197.099	0.61721	0.0151619
Cnpy2	143.018	0.616419	0.0435919
Ercc6	119.061	0.615851	0.0374477
Klhdc3	238.971	0.613679	0.00347161
Gfpt1	397.431	0.61263	0.0138169
Dhx33	166.472	0.612041	0.0107587
Trim11	821.854	0.610869	0.00044172
Zfpm1	230.887	0.610025	0.0344725
Ptger4	135.772	0.608757	0.0113237
Sqstm1	1176.58	0.608199	1.04e-05
Samd1	199.345	0.607392	0.0178712
Plbd2	184.318	0.605856	0.0134092
Prkar1a	1626.97	0.604568	3.8e-05
Pink1	475.403	0.604264	0.0027217
Cyp51	411.771	0.602864	0.000591503
Prmt1	974.452	0.601999	0.0236515
Snapc2	113.794	0.600387	0.0372415
Stard4	136.659	0.594587	0.0400605
Flnb	113.116	0.594345	0.0418008
Zbtb2	153.678	0.594262	0.0474328
Tfrc	326.676	0.592257	0.00223215
Kdm2b	344.224	0.590432	0.0027278
Prdx1	1386.53	0.590281	0.00120724
Zfp874b	123.403	0.589933	0.0254846
Glul	606.55	0.589532	0.000560078
Rdbp	155.327	0.582259	0.0387064
Alcam	673.923	0.582195	9.11e-05
Cry1	135.68	0.580337	0.0294913
Aldoa	1471.83	0.579862	0.00449133
Bcl7a	635.068	0.579597	0.000917998
Skil	479.565	0.578695	0.0147108
Scpep1	612.869	0.57615	0.00207287
Sod2	321.801	0.57441	0.00463139
Psmc4	546.086	0.573302	0.00104133
Slc25a39	411.688	0.572597	0.0274209
Trim37	181.048	0.571106	0.0215622
Cct3	742.783	0.569836	0.000208559
Eprs	1381.99	0.562388	0.000348656
Xpo1	863.902	0.562037	2.88e-05
Unc45a	212.543	0.560332	0.0108109
Slc7a1	553.012	0.55875	8.94e-05
Gars	443.386	0.558596	0.00533015
Tmem123	5221.57	0.55819	0.000916872
Vcp	1330.42	0.555863	0.000258418
Ypel3	2249.27	0.554415	0.00576617
Tmem147	252.592	0.553047	0.0461548
Impdh2	303.936	0.552767	0.00751152
Jmy	217.25	0.552617	0.0107463
Smc2	542.985	0.55168	0.000619772
Pip5k1c	350.731	0.54999	0.016378
Irf4	720.915	0.549248	0.000605207
Dctn2	471.235	0.546484	0.0127383
Psmc5	452.552	0.546229	0.0261228
Rrp1b	270.058	0.545275	0.0144352
Aktip	140.78	0.545196	0.0497859
Marcks	703.952	0.542923	0.0248533
Timm17b	348.786	0.541736	0.00880881
Snhg9	705.999	0.535372	0.0397043
Sigmar1	139.597	0.535121	0.0338719
Kctd12	516.617	0.534544	0.0220314
Heatr1	499.758	0.53286	0.00213564
Rabac1	970.159	0.530758	0.00498051
Stx5a	298.776	0.530392	0.00899606
Zswim6	525.519	0.529715	0.00725297
Alg5	230.338	0.529528	0.0481049
Polr2i	289.285	0.529331	0.0271527
Spen	973.964	0.526566	0.00370091
Stat3	2170.19	0.526547	0.0011217
Pgm2l1	249.37	0.526439	0.0296338
Bcl3	479.09	0.525245	0.023605
Pck2	288.444	0.524158	0.0161783
Gpd1l	862.393	0.521594	0.00568903
Gnl1	374.552	0.520427	0.00337066
Relb	257.381	0.518617	0.0252659
Dgkd	2124.86	0.518132	1.27e-06
Rexo2	656.734	0.517241	0.0297694
Wdr12	319.829	0.516878	0.013949
Trim28	1059.89	0.515248	0.00109024
Ppan	300.276	0.515191	0.0172246
Eif1ax	361.388	0.50805	0.0122233
Hdac5	315.64	0.506567	0.00847377
Aaas	305.202	0.506233	0.0370178
Zw10	235.505	0.505789	0.0338547
Ube2b	1064.94	0.505183	0.0185221
Fam117b	389.594	0.504687	0.00439905
Pa2g4	2487.62	0.504423	0.000784546
Tuba1b	1560.93	0.50233	0.0468455
Mrpl15	258.482	0.501888	0.0224245
Por	225.461	0.501522	0.0274209
Nfkb2	906.576	0.4998	0.00324815
Sart1	557.385	0.498094	0.0100771
Ing4	288.775	0.495691	0.0254917
Nsun4	238.904	0.494361	0.0499971
Anapc2	332.348	0.493701	0.0279085
Hsd17b10	236.935	0.493276	0.0294676
Cops6	263.111	0.489891	0.038608
Nfatc3	3968.62	0.489682	0.0294631
Gak	625.583	0.485327	0.0108504
Per1	229.96	0.485254	0.0328527
Pgd	312.758	0.484986	0.0290604
Mir17hg	284.261	0.484216	0.0262088
Ubc	4970.45	0.480782	0.0236324
Ptges3	885.253	0.47959	0.00768641
Psmd1	1215.16	0.478226	0.00422987
Ciapin1	311.775	0.476519	0.0129328
Atl3	201.931	0.474819	0.0414877
Tars	637.849	0.474652	0.00193114
Tprgl	784.614	0.473954	0.0115734
Fam169b	451.425	0.472051	0.0259451
Ppme1	296.298	0.470115	0.00529172
Zc3h10	284.547	0.469657	0.0342985
Lig1	890.554	0.46909	0.0496019
Rasa3	1988.87	0.46883	0.000654259
Vps28	1410.81	0.468773	0.00232911
Ppp1r10	764.369	0.468768	0.0154208
Bnip3l	398.628	0.468011	0.0104719
Rbm8a	1533.6	0.464606	0.0203835
Ola1	495.493	0.461536	0.010897
Hmgcs1	651.007	0.460735	0.0227167
Cnot6l	1519.2	0.460026	0.00429093
Tmed5	364.366	0.459252	0.0389939
Ghitm	976.342	0.458006	0.00157653
Csda	495.927	0.454151	0.0119343
Fzr1	336.646	0.451171	0.0409465
Larp1b	365.258	0.450346	0.0168796
Sidt2	543.924	0.445863	0.00715961
Rpp21	463.661	0.442829	0.0155618
Ppp2r5c	1317.6	0.442301	0.00367547
Zbtb44	624.274	0.43926	0.0176949
Scrib	282.464	0.438357	0.0472368
Stk24	1272.84	0.438082	0.0128552
Eif2b4	525.775	0.436755	0.04329
Cfdp1	956.07	0.435355	0.0269016
Tcf12	748.721	0.435307	0.00531394
Amfr	488.517	0.434706	0.0454815
Fkbp1a	717.283	0.434286	0.0296333
Rala	792.345	0.432787	0.0469855
Ubr4	1858.04	0.430499	0.0289078
Tmem87b	408.837	0.427233	0.0148874
Rbm42	634.547	0.425607	0.0446183
Jak1	6943.65	0.425013	0.00134896
Ncl	10572.9	0.424839	0.00320349
Usp22	577.73	0.422773	0.00821553
Suds3	537.063	0.420514	0.0466777
1110018G07Rik	232.414	0.420196	0.0498124
Ip6k1	686.272	0.419705	0.0067891
Rnf220	1139.87	0.418862	0.0493022
Eif2s2	2299.38	0.418628	0.0377471
Psmd7	974.984	0.417775	0.0240541
Hspa9	888.801	0.411633	0.00209153
Mfng	330.506	0.410305	0.0370178
Ptdss1	353.77	0.408101	0.0350287
Ilf3	945.494	0.400267	0.010897
1700021K19Rik	952.873	0.396778	0.0116355
Sar1a	415.532	0.395651	0.0300626
Ubl5	1226.8	0.395534	0.020706
Mbtd1	743.966	0.39477	0.0275279
Prmt3	327.905	0.394172	0.0291336
Spg21	490.732	0.393849	0.0464047
Drap1	857.841	0.388413	0.0401575
Dcaf12	936.398	0.385728	0.016434
Smap2	3036.06	0.379495	0.0134092
Kif2a	527.142	0.37898	0.0391664
Laptm5	5887.48	0.377752	0.0392645
Lmnb1	703.833	0.375292	0.0354931
Naa50	540.109	0.373454	0.0244934
Psma7	1263.08	0.371144	0.0309728
Kars	519.868	0.368277	0.0263158
Plekha2	3640.53	0.365953	0.00599509
Chmp4b	1481.94	0.365837	0.0324129
Maf1	596.948	0.363786	0.0446183
Etf1	496.625	0.361747	0.0429782
Arap2	1940.79	0.353997	0.0434871
Ddb1	1114.05	0.35074	0.0162997
Foxp1	12975.1	0.346631	0.0395949
Irak1	967.262	0.345878	0.0192447
Rtn3	835.032	0.338191	0.0401105
Rnf44	857.92	0.33495	0.0279085
Parp1	2348.02	0.314356	0.0377471
Dazap2	2837	0.302137	0.0482682
H2-Ob	5252.98	-0.280093	0.0298707
Hectd1	1401.81	-0.292012	0.029244
Mycbp2	3570.73	-0.301939	0.0288035
Wdfy4	2209.39	-0.318706	0.0461567
Zmynd8	1436.95	-0.333865	0.0469437
Fubp1	2004.32	-0.33711	0.0354931
Pptc7	1366.28	-0.340774	0.0401105
Runx3	1574.11	-0.340967	0.0324541
Dock11	823.738	-0.342118	0.0422844
Ptp4a2	6303.59	-0.347307	0.00700329
Ier5	4021.85	-0.354704	0.0351938
Morc3	459.67	-0.355312	0.041659
Eea1	693.717	-0.358457	0.0298224
Celf2	5097.89	-0.369007	0.00718931
Zranb2	948.545	-0.369744	0.0311242
Polr2b	499.391	-0.372842	0.0468385
Foxn3	1053.93	-0.378102	0.00751152
Trim34a	1350.82	-0.384407	0.00904159
Nap1l1	3635.92	-0.385324	0.00178096
Dennd1c	562.287	-0.385349	0.0286996
H2-Ab1	21402.2	-0.388637	0.035377
Bri3bp	512.776	-0.389371	0.0143937
D14Abb1e	846.188	-0.390343	0.0316316
2510002D24Rik	423.618	-0.39263	0.0472368
Cd2ap	1127.02	-0.394142	0.00538677
Casp1	442.615	-0.395375	0.0372415
Chd7	1629.86	-0.395901	0.0411485
Lsp1	2364.96	-0.398	0.0159141
Map4k4	2088.23	-0.398411	0.00448113
Ddx17	1948.27	-0.398813	0.0129328
Cep110	2118.35	-0.399365	0.00935642
Dennd4b	589.668	-0.40076	0.00515873
Myst3	1497.3	-0.401369	0.0279562
Ttc14	1033.35	-0.405256	0.00976161
Gga3	374.752	-0.405537	0.0274128
Dmtf1	478.66	-0.405649	0.0326254
Zdhhc21	289.056	-0.406018	0.0336106
Zfp592	466.565	-0.408122	0.0252411
Camkk2	679.02	-0.412626	0.0397043
Adcy7	870.361	-0.414198	0.00568834
Eif1b	674.951	-0.417064	0.046073
Aes	769.094	-0.417573	0.0147514
Tardbp	1092.62	-0.418586	0.0315584
Myo1g	731.722	-0.419092	0.0194333
Zfp207	895.798	-0.419301	0.00702461
Atrx	4055.16	-0.420419	0.00162081
Vav1	607.061	-0.42109	0.00685686
Slc50a1	365.888	-0.421181	0.0220838
Irf8	4777.09	-0.422017	0.00101022
Cotl1	2100.9	-0.422144	0.0377471
Rasa2	599.538	-0.423064	0.0054735
Fam65b	1193.69	-0.424008	0.0273472
Rnf19b	498.303	-0.424392	0.0104719
Pik3r1	568.733	-0.424618	0.0420051
Sh3bp5	3349.13	-0.425056	0.000534138
Fam108a	327.772	-0.430457	0.0240385
Arhgdib	3226.63	-0.433038	0.000274109
Klf2	5327.26	-0.433744	0.0249276
Map3k1	1898.1	-0.434294	0.000372338
4933407H18Rik	587.633	-0.436624	0.042074
Treml2	1373.74	-0.437747	0.00165149
Strbp	3324.26	-0.439389	0.0252809
Atf7ip	678.386	-0.439413	0.0244095
Gabpb2	962.741	-0.440483	0.00270667
Cklf	273.912	-0.441389	0.0417597
Sfrs18	3666.02	-0.442478	0.00637026
Itga4	1569.9	-0.443457	0.000661556
Rnf14	294.882	-0.443466	0.034933
Spnb2	2361.63	-0.444058	0.00451383
Prkacb	743.046	-0.444488	0.00376206
Mcl1	4708.87	-0.446677	5.14e-05
Zbtb4	864.303	-0.447917	0.00320392
Kdm3b	336.884	-0.447974	0.0399499
Rnpc3	543.647	-0.448263	0.0229579
Hdac1	406.559	-0.449278	0.0312579
Gimap3	878.07	-0.449788	0.001129
Kmo	787.817	-0.450527	0.00439905
Psmb10	647.488	-0.45125	0.0229579
Actb	69411.4	-0.451337	0.00601475
Tbl1xr1	718.466	-0.453191	0.0026444
Tfam	675.023	-0.453684	0.0382223
Tbc1d10c	1407.44	-0.454339	0.00576617
Tap1	1214.98	-0.455596	0.0082217
H2-Aa	36344.1	-0.456565	0.00715109
Hivep2	1078.72	-0.458438	0.00457538
Prkd2	1260.7	-0.458768	0.00884617
Rabep1	985.141	-0.458941	0.034772
Limd1	1839.05	-0.459038	0.00312488
Ak2	748.071	-0.459121	0.0155618
Faim3	7643.55	-0.460137	0.0050275
Trim26	462.173	-0.464009	0.0170495
Phf14	955.789	-0.464052	0.00218922
Senp1	466.243	-0.464613	0.0144936
Coro1a	3150.32	-0.46515	0.00278787
D930015E06Rik	1012.69	-0.468119	0.00171754
Lrch1	286.781	-0.470413	0.0279562
Ly86	438.862	-0.470837	0.0129328
Cpsf6	629.213	-0.47256	0.00116252
Trim12a	582.498	-0.472715	0.0130254
Strn4	495.792	-0.472742	0.0203835
Zfc3h1	928.221	-0.473551	0.0111737
Rap1b	1326.24	-0.47602	0.00101876
Il21r	992.548	-0.478737	0.0160644
Zc3h12d	470.579	-0.478891	0.0449123
Gng2	440.612	-0.4803	0.00460181
Abl2	557.691	-0.483013	0.00962993
Ptpn1	1972.85	-0.485212	0.00045184
Myl12b	648.878	-0.486923	0.0166223
Cnn3	890.826	-0.486939	0.0195154
Hnrnpl	1141.41	-0.487764	0.0435574
Dmxl1	1017.12	-0.487836	0.00104145
Rnf167	954.327	-0.488508	0.00742306
Fam111a	4071.11	-0.49013	0.000212405
Asap1	664.016	-0.490347	0.00152277
Wdr1	729.433	-0.490858	0.00225939
Agpat3	279.653	-0.491496	0.0222586
Pou2f2	5077.83	-0.491688	0.0143566
Plekho2	202.442	-0.493391	0.0222586
Tmed8	285.667	-0.4948	0.0205087
Pnn	1124.91	-0.49514	0.00053288
Stx7	523.407	-0.496086	0.00270667
Camta2	228.763	-0.496451	0.0444745
Ppt1	1304.43	-0.498354	0.0194081
Ap3m2	287.319	-0.499616	0.0100894
Ctss	5073.49	-0.501017	6.44e-05
Sh3pxd2a	385.217	-0.501571	0.0367077
Cdkal1	203.987	-0.502575	0.0207825
H2-Eb2	1126.09	-0.503625	0.023274
Sh3bgrl	465.539	-0.505226	0.0084548
Dennd1b	491.846	-0.508972	0.00360353
Gripap1	940.867	-0.510094	0.0143937
Fnip1	368.166	-0.511717	0.0118158
Psmb8	1413.99	-0.515317	0.0115789
Plekhm3	587.597	-0.5183	0.020161
Mcart6	129.644	-0.520312	0.038608
Samhd1	3392.56	-0.522977	1.68e-05
B3gnt2	909.454	-0.523955	0.000663389
Myo5a	667.459	-0.524447	0.00627217
Trp53i11	683.976	-0.525218	0.00281818
Nin	360.894	-0.526119	0.0142619
Cd40	616.505	-0.526969	0.00858879
Ms4a6c	259.043	-0.527708	0.0294902
Ifi30	2276.17	-0.528376	0.000276757
Rac2	3561.39	-0.530185	0.000663389
Trafd1	316.959	-0.531153	0.014147
Pycard	164.635	-0.533484	0.0259451
Arid3a	333.681	-0.535039	0.0164135
Esyt2	179.878	-0.536606	0.0460083
Luc7l3	4764.05	-0.539291	2.22e-05
Ikzf1	2144.86	-0.542564	1.36e-05
Tbc1d1	404.868	-0.54327	0.00117133
Mtmr4	405.518	-0.54386	0.000605207
Hdac10	252.273	-0.546179	0.0152068
Def6	329.731	-0.546198	0.010897
Pold4	632.484	-0.547068	0.00355933
Ccnd2	1102.13	-0.547731	0.0108557
Dtx3l	347.271	-0.548439	0.0344725
Zcchc7	2013.12	-0.54859	0.000380898
Malat1	67778.9	-0.550871	0.00110967
Ttc7	602.705	-0.552541	0.00208504
Mdc1	407.851	-0.556095	0.00937733
Was	472.623	-0.556537	0.00942475
Lpin2	261.476	-0.557141	0.0132536
Tmf1	1154.37	-0.558267	0.000246263
Ncoa7	384.074	-0.558554	0.0164135
Gnal	347.206	-0.559488	0.0190991
Gm8369	617.854	-0.559827	0.00728307
Map4k1	1346.34	-0.561407	0.00115376
Arhgap17	788.496	-0.562641	0.00554835
C130039O16Rik	481.7	-0.562677	0.00774943
Cybasc3	1781.19	-0.563265	0.000165707
Fam101b	600.664	-0.563799	0.0139303
Slc44a2	681.677	-0.564554	0.0202813
Gm885	177.937	-0.564663	0.0194081
Ctsc	939.613	-0.565564	0.0129469
Zufsp	256.312	-0.56628	0.00808079
Prkca	145.957	-0.566483	0.0322526
Pten	1122.83	-0.566506	0.00939772
Slc35c2	225.418	-0.567104	0.0159278
Ucp2	759.86	-0.567251	0.0128635
Mospd3	272.477	-0.567895	0.00408566
Qrsl1	186.96	-0.57173	0.0149276
Fchsd2	1533.6	-0.572608	7.42e-06
Gimap9	1035.14	-0.574422	6.24e-05
Tfeb	257.298	-0.577339	0.0144284
Arglu1	3319.11	-0.577537	0.00226804
Adar	476.67	-0.578999	0.00147832
Cfl1	1851.68	-0.580543	7.47e-07
Grcc10	1177.36	-0.581691	0.0210465
5031414D18Rik	280.829	-0.581828	0.0118563
Plcg2	926.437	-0.583464	0.00113029
Arhgap9	320.813	-0.584307	0.042772
Fam123b	148.337	-0.585871	0.042748
Blk	1110.22	-0.586305	0.000714084
Cnn2	1315.63	-0.586414	0.000327911
Dusp22	149.508	-0.586925	0.0347207
Kbtbd11	315.168	-0.587091	0.0037801
Sesn3	253.354	-0.587336	0.00262809
Gimap1	1724.06	-0.589208	0.0073395
Malt1	450.472	-0.589553	0.00236473
Slc25a37	1210.45	-0.590493	0.00210179
Cflar	414.698	-0.590825	0.00738891
Traf3ip2	172.874	-0.591145	0.0399499
Patz1	141.872	-0.591387	0.0418138
Apbb1ip	1407.67	-0.593263	9.6e-06
Snx2	1202.89	-0.594562	0.0034575
Irf5	679.769	-0.595958	0.041659
Gsdmd	182.033	-0.596272	0.00623061
Gimap8	1439.18	-0.596531	0.00621161
Cpm	623.17	-0.596559	0.00174052
Traf3ip3	193.89	-0.597877	0.0222586
Arhgap15	463.689	-0.599168	0.0106495
Gpd2	1159.43	-0.601566	3.62e-05
Galnt1	966.322	-0.605009	2.3e-05
Aff3	1457.75	-0.605344	0.00463139
Spib	3723.84	-0.608646	5.92e-06
Abca2	186.226	-0.609488	0.0159278
Il10rb	352.81	-0.612321	0.0244074
Myo18a	419.921	-0.613186	0.00185008
Senp7	680.757	-0.614556	8.99e-05
Ppp1r18	1178.59	-0.614832	0.000212405
Hells	167.507	-0.614879	0.0161783
Lbh	2792.41	-0.616347	2.71e-08
C920021L13Rik	169.18	-0.617433	0.0232589
Ncf4	694.532	-0.620205	0.000488778
Golga1	266.644	-0.624021	0.00180954
Zscan20	142.188	-0.624367	0.0139842
Prdm9	101.811	-0.628293	0.020161
Lgals9	397.89	-0.628316	0.0445378
Ikzf3	1045.85	-0.628811	0.000510956
Nek7	302.481	-0.633134	0.0106975
Poli	225.199	-0.633279	0.0163162
Ccdc93	162.198	-0.633995	0.0190108
Sypl	852.053	-0.634124	6.28e-06
Pag1	457.897	-0.635967	0.00656767
Arhgef2	579.769	-0.637018	3.44e-05
Add3	4676.25	-0.637865	1.87e-07
Arhgap27	278.533	-0.637991	0.000605207
Ly6d	5790.3	-0.638914	2.59e-10
Il4ra	1107.44	-0.639383	0.000673196
Dnajb1	478.484	-0.639402	0.0410991
Sp110	631.64	-0.640821	0.00197947
Tbrg3	342.149	-0.642977	0.045156
St3gal1	603.176	-0.644409	0.00449375
Fam116a	335.37	-0.648102	0.00330095
Hipk1	1824.07	-0.654103	1.05e-08
Ehd3	267.21	-0.655135	0.0133191
1700052N19Rik	142.173	-0.656777	0.0103847
Psme2	623.429	-0.657126	0.000861777
Adamts10	174.824	-0.659004	0.0165289
Pik3c2b	361.129	-0.659093	0.0006556
Anxa6	1072.28	-0.660058	0.0111251
Dok3	1678.41	-0.660349	8.48e-06
Sclt1	148.891	-0.661468	0.00467402
Rbm43	110.206	-0.661784	0.0370178
Trim35	747.411	-0.663466	0.00053288
Galnt6	133.045	-0.663577	0.0454815
Tmem50b	274.568	-0.663989	0.000474436
Sipa1	2303.17	-0.665234	1.04e-08
Bcl9l	987.107	-0.665446	0.000427583
Itsn2	3641.41	-0.665483	8.5e-05
Klhl5	154.872	-0.665873	0.0160033
Rfx5	517.288	-0.666275	0.000258448
Plekhg2	159.178	-0.668907	0.0162997
Pla2g16	335.575	-0.670206	6.65e-05
2310015A10Rik	198.856	-0.671433	0.0036812
Gmip	486.035	-0.671927	0.000145304
Samsn1	364.232	-0.677455	0.0079743
Tnk2	339.132	-0.677888	0.000145352
Cd24a	1048.14	-0.679748	1.29e-05
6430527G18Rik	726.124	-0.680832	0.00277801
Dennd2d	249.758	-0.681764	0.000644793
Ltb	844.833	-0.682597	0.0175606
Mllt6	1041.43	-0.684356	3.66e-05
Fam55c	472.971	-0.684659	6.05e-06
Rasal3	507.306	-0.690028	0.000232357
Lrrfip1	1132.5	-0.692117	0.000511118
Rfc1	1831.53	-0.692877	1.13e-07
Rbmx	339.866	-0.6943	0.00216558
2022-03-01	945.091	-0.694761	5.69e-06
Herc6	177.561	-0.69787	0.0301318
Srf	565.168	-0.699064	4.02e-05
Traf3	515.313	-0.700071	1.12e-05
Gimap5	611.146	-0.701238	4.18e-05
Rraga	889.941	-0.702194	4.1e-05
Sdc4	585.516	-0.705251	5.86e-05
Ctsh	2478.66	-0.706996	0.000978104
A430078G23Rik	103.142	-0.709089	0.041659
Pcca	60.8307	-0.712842	0.0411298
B3gnt8	2364.77	-0.713949	0.00574818
Lcor	115.626	-0.716209	0.0155618
Znf512b	102.768	-0.716639	0.0410922
Parp14	862.837	-0.718461	0.00239387
Arhgap26	486.276	-0.719459	0.000314125
Rhoq	587.748	-0.721025	1.1e-06
Ints4	432.312	-0.721264	0.000455405
Rnase6	1212.12	-0.72137	2.49e-05
Pitpnc1	436.74	-0.721557	0.00239387
Parvg	559.458	-0.722051	3.78e-06
Ggta1	335.253	-0.722743	0.0293104
Akap2	306.849	-0.723093	0.00344666
Etnk1	1504.64	-0.723608	6.65e-05
Unc13d	175.734	-0.724736	0.00152277
Fam3c	847.399	-0.724923	2.91e-05
Filip1l	3293.36	-0.725268	2.42e-10
Hcst	195.271	-0.727814	0.0212224
Asb1	78.5606	-0.728722	0.0246604
Gm4902	485.126	-0.732099	0.00982186
Actr3	1391.07	-0.733766	1.17e-05
Acp5	637.359	-0.73439	0.000974646
Lyst	435.095	-0.734721	4.32e-05
Tm7sf3	92.764	-0.734773	0.0420051
Gpx1	1981.43	-0.73617	1.27e-06
Lyl1	511.953	-0.737611	0.000318579
4930473A06Rik	114.083	-0.738126	0.0137729
Mrgpre	103.09	-0.741309	0.0493022
Cap1	208.211	-0.741353	0.000258448
Cyth4	522.885	-0.7421	1.76e-05
Brwd1	1985.06	-0.744867	2.63e-08
Trim12c	895.762	-0.745033	0.0157431
Cenpj	130.266	-0.74533	0.00111085
Vav3	106.831	-0.745914	0.00764441
H2-DMb1	1460.56	-0.747937	0.000467713
Ubash3b	135.419	-0.75001	0.024456
Parp9	310.986	-0.751804	0.00742306
Prkcb	11178.5	-0.752113	3.21e-18
Arhgap30	2843.49	-0.753778	4.99e-08
Atp8a1	503.009	-0.754452	0.000126858
Lpgat1	1084.05	-0.754458	1.91e-06
Zfp217	464.364	-0.757614	9.28e-08
AU041133	69.6737	-0.75792	0.0454815
Nrm	402.924	-0.757924	0.00964086
Nbn	112.075	-0.75882	0.00256356
Dcbld2	123.923	-0.763249	0.00201745
Elf4	362.171	-0.763937	0.00190923
Mast4	543.874	-0.765254	1.01e-06
Grk6	1010.2	-0.765494	0.000232357
Slc2a3	156.596	-0.766398	0.00860575
Rasgrp1	409.042	-0.76836	0.000232357
Edaradd	206.48	-0.769053	0.0393625
Arhgap18	106.653	-0.771153	0.0391664
Ebi3	85.2461	-0.772102	0.0390029
Zfp945	109.429	-0.77371	0.0209167
Ptpre	279.333	-0.77505	0.00140459
Rapgef4	465.15	-0.778356	0.000214103
Crtc3	241.259	-0.778931	0.000605207
Vim	1490.28	-0.77955	0.00673536
Trim30a	1817.67	-0.781394	0.00107003
E2f2	858.66	-0.782441	0.000315639
Gm2a	963.235	-0.782787	1.9e-07
Itgb2	303.501	-0.786748	0.0279017
Cd200	195.255	-0.789586	0.000663389
Polr3gl	158.996	-0.797906	0.0111304
Inpp1	86.7563	-0.798535	0.0125137
Eml4	1412.52	-0.800715	7.07e-14
Pdcd1lg2	91.4621	-0.801013	0.0129165
Itgal	576.031	-0.801351	4.63e-05
Ccdc163	65.6352	-0.801681	0.0497738
BC017643	552.252	-0.802619	0.00600412
Tmem229b	391.046	-0.80428	0.000470787
Cd2	1395.87	-0.805259	9.93e-06
Gimap4	1891.69	-0.808388	0.000148589
Gm19897	188.922	-0.814549	0.0033503
Slc17a9	83.9179	-0.815427	0.0180969
Itpr2	1223.49	-0.815453	2.43e-07
Tnfaip8	1200.67	-0.816623	1.54e-07
Stt3b	796.224	-0.817978	6.52e-07
Mitd1	486.207	-0.818044	0.000150405
Irf9	1014.28	-0.818875	4.12e-05
Aim1	376.743	-0.82265	5.51e-05
Smpdl3a	113.315	-0.823443	0.0320667
Crip1	716.033	-0.826729	0.000212405
Sgpp2	159.81	-0.827034	0.0107166
A530088E08Rik	83.7354	-0.829246	0.0237938
Lclat1	61.9477	-0.835925	0.0496815
Zfp414	64.1945	-0.836436	0.0287587
Cd37	2935.7	-0.836508	1.17e-06
Stap1	681.004	-0.83778	8.64e-09
Mfsd10	200.191	-0.839144	0.000568552
Slc35c1	447.053	-0.840486	0.0155618
Ceacam16	61.6604	-0.842432	0.0320026
Irf1	1316.92	-0.845648	2.96e-09
5830428M24Rik	151.16	-0.846814	0.000370184
Cd69	236.441	-0.847492	0.000785022
Akap7	147.172	-0.851398	0.00400747
Camk2d	601.916	-0.851926	4.54e-08
Fyco1	282.399	-0.851972	4.1e-05
Pxk	1432.36	-0.85959	1.52e-15
Lcp1	4507.74	-0.861356	5.51e-07
Cd84	737.684	-0.863355	1.57e-06
Tagln2	971.797	-0.865425	0.00022821
Sema4d	724.374	-0.865673	5.55e-06
Fcrl1	1062.43	-0.865747	2.11e-06
Narf	191.138	-0.865857	0.000440317
Bcl2l12	86.4067	-0.869067	0.0270077
Arhgap4	996.784	-0.871665	8.75e-07
Uba7	622.941	-0.872116	0.000304707
Lpp	629.12	-0.872604	3.3e-06
Oas1b	67.227	-0.873211	0.0217914
Trim21	108.42	-0.875941	0.00113403
Chd2	3287.4	-0.876368	2.6e-06
Rhobtb2	358.409	-0.877432	1.46e-07
Ddx58	456.432	-0.881242	3.36e-05
Fcgrt	179.987	-0.883459	0.000834912
BC051537	165.702	-0.885248	0.00200091
Sh3bp1	126.534	-0.885714	0.00362582
Ctso	244.032	-0.886405	0.00398759
Cep250	211.391	-0.88747	0.00132842
Rps6ka1	179.158	-0.887993	0.000430342
Rps6ka4	63.818	-0.893518	0.0274209
Swap70	1382.27	-0.895308	2.34e-08
Rgs18	60.3962	-0.8973	0.0161783
Itgb7	614.917	-0.901485	3.12e-08
Aldoc	50.3384	-0.903389	0.0478475
Ralgps2	5948.46	-0.91452	2.89e-12
Eps8	42.2341	-0.914672	0.041659
Gpr146	170.382	-0.916201	0.000146732
Tmem2	144.048	-0.918479	0.000192515
H2-Oa	651.169	-0.919252	4.67e-07
Ptprc	8881.09	-0.919266	1.6e-15
Hmgn3	73.752	-0.920332	0.0202211
Atp2a3	1105.21	-0.921506	0.000589924
Pik3cg	284.681	-0.924158	0.000268365
D830031N03Rik	172.349	-0.924713	0.00858879
Gimap7	466.92	-0.928408	9.93e-06
Acap1	506.81	-0.929894	6.52e-07
Syne1	214.603	-0.931165	3.81e-05
Rnf122	296.873	-0.932404	7.11e-07
Macf1	5102.37	-0.935284	1.61e-14
AI467606	725.292	-0.936315	3.19e-08
Zfp318	4474.33	-0.937355	1.23e-17
Unc119	175.993	-0.9374	6.63e-05
Cnr2	473.139	-0.938073	4.36e-06
Ghdc	56.3392	-0.939995	0.0396873
Ubtf	638.938	-0.944148	8.18e-07
Zdhhc14	63.254	-0.94421	0.0159944
Lrba	321.595	-0.946218	1.1e-07
Nedd9	1235.83	-0.947982	1.44e-13
Plxnc1	311.297	-0.950432	1.77e-06
Usp6nl	102.534	-0.950939	0.00173436
Tlr12	40.4832	-0.954646	0.0321885
Trim30b	151.563	-0.960577	0.0020919
Enpp1	127.492	-0.961838	0.0013667
Flt3l	207.273	-0.963485	4.08e-06
Wipf1	841.804	-0.963728	2.22e-11
Gbp7	303.945	-0.964916	0.000253579
Pitpnm2	158.702	-0.973881	0.000129473
Midn	2940.28	-0.976301	4.41e-06
Pdlim2	581.811	-0.978346	9.09e-06
Tor3a	252.189	-0.982259	9.32e-05
Fam189b	64.8911	-0.987386	0.048288
Gnptab	221.512	-0.988303	1.71e-07
Coro7	332.452	-0.991133	7.58e-07
Rab30	101.547	-0.991733	0.00405402
Blvrb	460.481	-1.0002	6.63e-08
Cyp27a1	89.7766	-1.00501	0.00884617
Pydc3	290.249	-1.0061	0.00396858
Hdac7	1408.85	-1.00614	4.45e-07
Dennd3	189.478	-1.00705	2.99e-06
Snn	1106.95	-1.00832	2.29e-12
Dclk2	152.408	-1.00839	8.9e-06
Ppm1m	442.913	-1.0119	1.05e-09
Gm5176	41.9479	-1.01417	0.0464238
Ppap2b	76.1214	-1.01745	0.00791479
Bcl11a	3819.08	-1.01834	1.38e-20
Sepw1	264.723	-1.01875	5.22e-06
Slfn8	640.35	-1.02033	5e-06
Dusp7	276.328	-1.02161	1.55e-05
Gm11648	122.497	-1.02173	0.00778759
Ckap4	322.037	-1.02187	2.45e-07
St14	52.3778	-1.02343	0.00720458
Lat2	1604.75	-1.02656	4.54e-08
Cacna1e	212.096	-1.0266	0.00015189
AW112010	171.193	-1.02761	0.000321633
BC035044	141.858	-1.02797	7.58e-05
Dennd5b	480.863	-1.03036	3.48e-12
Vpreb3	582.458	-1.03291	1.75e-06
Zcchc18	253.82	-1.03292	3.22e-06
Parp8	54.5381	-1.03379	0.029054
Pik3ap1	161.424	-1.03381	9.7e-05
Irgm1	82.0218	-1.03394	0.00637026
Tagap	209.382	-1.03529	2.1e-05
Bank1	4992.68	-1.03589	6.51e-15
H2-DMb2	41.1272	-1.03709	0.0114268
Myo7a	32.5963	-1.03925	0.0392645
Pkib	263.58	-1.04039	2.36e-05
E2f3	68.3058	-1.04055	0.00884479
9030617O03Rik	34.3752	-1.04353	0.0244934
Ifi27l1	382.845	-1.04475	1.88e-07
Hvcn1	1318.52	-1.04551	3.09e-15
Cpt1a	312.183	-1.04842	0.000301064
Tsc22d3	1529.41	-1.04979	5.82e-11
Fcer2a	2176.71	-1.05324	3.64e-19
Fes	54.762	-1.05471	0.0259451
Polm	99.5126	-1.05904	8.43e-05
Atxn1	93.3526	-1.05991	0.00601475
Pfkfb2	52.8564	-1.06159	0.00304727
Elac1	49.5788	-1.0631	0.0160714
Ifi203	5578.37	-1.07201	7.63e-08
AB124611	265.477	-1.07433	8e-05
Cd97	1223.42	-1.07768	1.34e-16
Tspan2	61.882	-1.07927	0.0221846
Pde4a	74.5413	-1.07981	0.00210066
Bcl2	1579.53	-1.08329	3.07e-08
Gbp9	172.918	-1.08334	1.1e-05
Ceacam1	232.72	-1.08931	3.95e-07
Tlr7	143.132	-1.09379	0.014243
Zcchc24	146.342	-1.09412	1.77e-06
Igtp	229.445	-1.09607	9.73e-05
Gdf11	107.411	-1.09687	0.00621161
Gm11428	76.1123	-1.09724	0.0163911
Tle3	410.309	-1.10164	8.89e-11
Mgst2	47.0143	-1.10363	0.0155618
Sh3kbp1	1098.38	-1.10669	2.62e-21
Zfp287	31.985	-1.10758	0.0471259
Calhm2	244.296	-1.11153	2.1e-07
St3gal6	142.374	-1.11355	4.08e-06
Nusap1	58.0496	-1.11498	0.0192447
Gbp4	198.841	-1.12025	9.03e-06
Cdkn2d	395.166	-1.12108	6.26e-09
Cd72	39.5098	-1.12179	0.00996373
Cisd3	126.098	-1.12355	1.65e-05
Cpne5	45.7478	-1.12497	0.0275235
Sorl1	1832.33	-1.13074	4.14e-10
Ms4a1	6283.12	-1.13424	5.84e-23
Sema5a	59.7765	-1.13462	0.0135892
Arpc5l	2287.51	-1.13517	3.08e-20
St3gal5	53.2455	-1.13948	0.0347956
Amz2	97.4695	-1.14053	3.62e-05
Hck	303.867	-1.14412	4.81e-08
H2-T24	174.577	-1.14482	1.59e-06
Lpar6	493.013	-1.15135	1.37e-15
Setbp1	415.524	-1.15361	9e-07
Cnrip1	41.2068	-1.15454	0.0128175
Isg20	262.57	-1.15546	0.0496019
Rgl1	43.1311	-1.16363	0.0261273
Slc46a3	75.3348	-1.17177	0.000118015
Ryr1	75.8839	-1.17203	0.00215569
A330040F15Rik	31.2126	-1.17333	0.0141941
Myo1f	91.1068	-1.17898	0.00735085
Parp3	372.866	-1.17908	1.18e-09
Dolpp1	54.0217	-1.18058	0.0187488
E230008N13Rik	48.1984	-1.18233	0.00592008
Ndst1	690.813	-1.18268	1.4e-14
Txndc5	294.68	-1.18529	0.000288294
Jak3	77.6061	-1.19192	0.000378363
Mns1	39.7441	-1.19237	0.0181054
Ifi47	514.578	-1.19426	3.28e-05
Olfr98	31.7185	-1.19575	0.0203835
Cmah	986.252	-1.19935	3.25e-22
Nedd4	106.125	-1.20683	0.000669679
Ralgds	259.119	-1.21074	1e-06
Naip5	32.0137	-1.21431	0.0320026
Gna15	28.738	-1.21502	0.0456217
Slc2a9	49.6959	-1.21901	0.00635953
Trim30d	641.242	-1.22041	4.13e-06
Zmiz1	362.812	-1.22588	3.9e-15
Samd9l	1253.12	-1.23213	1.49e-13
Ysk4	58.3174	-1.23326	0.00121192
Pml	1440.66	-1.23387	2.71e-14
Epsti1	574.343	-1.24414	3.33e-08
Tmem108	119.388	-1.24493	0.000579548
Fam43a	719.886	-1.24618	1.07e-15
Gm4759	348.397	-1.25409	6.76e-14
Mtap7	129.475	-1.25843	4.96e-08
Bcor	315.183	-1.26205	1.5e-11
Irgm2	86.7517	-1.27266	0.0105441
Slc4a8	39.2371	-1.27267	0.00945334
Fuca2	55.8962	-1.27764	0.00479113
Gm6548	86.9061	-1.28378	0.000265382
Serpina3g	210.923	-1.28607	2.91e-05
Tex9	151.628	-1.28666	3.47e-08
Fgd2	592.402	-1.29072	4.3e-12
Igsf9	35.5344	-1.2938	0.0248708
Klf11	38.23	-1.29909	0.00466696
Ifi27l2a	694.46	-1.29931	0.0274834
Slfn10-ps	63.3123	-1.2994	0.000605254
Nrgn	55.9539	-1.30223	0.00182703
Dhx58	79.9042	-1.30473	6.01e-05
0610007N19Rik	43.1957	-1.30743	0.00165149
Gapt	77.2176	-1.31451	0.000310601
Nmral1	69.6534	-1.31488	1.41e-05
Itpr1	460.572	-1.31518	2e-19
Hopx	58.8853	-1.31955	0.0136706
Mppe1	41.0179	-1.32482	0.000258448
Tnfrsf13c	2062.02	-1.32732	1.49e-32
Gm12216	26.3002	-1.33351	0.0199873
Mndal	6658.09	-1.33366	7.61e-16
Clec12a	38.9831	-1.33375	0.00635953
Lst1	40.5754	-1.33626	0.00727279
Maml2	310.818	-1.33752	3.53e-09
Rpgrip1	145.362	-1.33809	1.12e-05
Tns3	26.1667	-1.34739	0.0277717
Relt	49.8722	-1.35321	0.00312488
Btla	2023.49	-1.35392	1.07e-31
Tnfsf10	23.8449	-1.35536	0.0465759
1110054M08Rik	73.8794	-1.35918	1.21e-05
H2-DMa	48.2739	-1.36507	0.00457538
Psap	519.603	-1.36751	2.17e-07
Cd36	66.7923	-1.37048	3.28e-05
I730030J21Rik	46.7404	-1.3772	0.000373804
Ddx60	100.258	-1.37875	0.000395402
Mr1	43.8677	-1.3939	0.00751152
Dock10	1046.97	-1.39653	1.35e-29
Cbfa2t3	569.635	-1.40416	1.36e-16
Rapgef3	25.8706	-1.40609	0.0240769
Prr5	190.373	-1.40691	3.62e-13
Tnfrsf13b	181.503	-1.40722	6.95e-07
Slc16a7	19.1258	-1.42098	0.0260966
Tbx21	76.1194	-1.44231	0.00523944
Ccdc50	1351.49	-1.444	2.75e-31
Coro2a	228.965	-1.44693	7.29e-11
Ssbp2	37.1794	-1.44845	0.0153471
Tlr1	163.142	-1.45174	5.98e-07
Tead2	53.0665	-1.45248	0.00181618
Stat1	563.177	-1.45672	1.05e-11
Armc3	37.8336	-1.45788	0.000915756
Cd1d1	113.893	-1.47401	2.5e-07
Socs3	123.079	-1.47622	0.000106305
Cdkl1	110.145	-1.47647	1.17e-06
Smpd3	45.737	-1.48075	0.000971192
Ltk	46.422	-1.48269	0.000162346
5830418P13Rik	26.843	-1.48729	0.0439308
4930420K17Rik	24.5762	-1.4945	0.00858307
Bfsp2	134.992	-1.49739	1.43e-07
Gsn	232.428	-1.4989	2.18e-10
Fcrl5	39.0007	-1.50021	0.00724401
Hdac9	224.164	-1.50241	5.72e-10
Hip1	65.8406	-1.50542	3.48e-06
Cd22	2968.77	-1.50732	5.67e-20
Serpinb6b	20.1292	-1.51822	0.0329287
Per2	79.2088	-1.5206	8.38e-07
Pbx4	18.2558	-1.52401	0.026706
Eif2ak2	103.58	-1.52492	0.000116557
Cobll1	165.231	-1.53291	5.76e-12
LOC330599	17.4724	-1.5342	0.0298383
Ggcx	71.3498	-1.53424	1.76e-05
Serpinb1a	1596.07	-1.53947	7.61e-25
Ptpn6	4077.14	-1.54178	4.69e-28
Ccdc69	171.067	-1.54292	7.83e-13
Nlrc5	150.899	-1.5494	8.48e-07
Fcer1g	23.8719	-1.56328	0.027712
Ahnak	333.083	-1.56329	2.61e-13
9930111J21Rik1	17.6899	-1.56711	0.0197281
Ankrd37	78.4762	-1.57139	2.71e-08
Bicd1	15.5449	-1.57862	0.0373735
Ptpn7	266.701	-1.58521	9.27e-17
BC147527	17.7231	-1.59856	0.020706
Pydc4	50.6195	-1.61901	0.00249758
Cd180	179.102	-1.6239	2.26e-12
Srpk3	422.878	-1.62781	1.94e-26
Dusp6	312.061	-1.63279	0.00250733
4930427A07Rik	32.6265	-1.6413	0.000428009
Plaur	51.7337	-1.64371	6.63e-05
Itih5	100.275	-1.64442	1.97e-08
Etv5	15.8378	-1.66033	0.0175701
Card11	418.898	-1.67139	2.63e-12
1700012A16Rik	33.3226	-1.68006	0.00072377
Aanat	15.3753	-1.68008	0.0493768
Oasl2	42.3372	-1.68414	0.0028765
A730098P11Rik	32.4005	-1.69479	0.0100889
Cd38	661.096	-1.70404	4.58e-11
Kctd14	120.924	-1.71615	5.98e-14
Amica1	45.6251	-1.72608	3.25e-05
Plbd1	120.825	-1.73459	4.45e-10
Xaf1	33.953	-1.73983	0.000461595
Myof	99.8966	-1.74507	1.07e-08
Aspm	27.6069	-1.75341	0.0033343
Gm12250	85.9513	-1.75547	1.31e-06
Zfp385a	18.1494	-1.76268	0.0190342
Bend5	423.607	-1.77664	7.27e-29
Rtp4	158.597	-1.78031	0.0493022
Ciita	849.981	-1.78772	3.52e-27
Tlr3	19.0806	-1.79028	0.0203835
Sdc3	32.8988	-1.79874	0.0286398
Ampd3	56.7281	-1.81353	2.64e-05
Zbp1	70.2517	-1.82912	8.17e-07
Klf4	96.2999	-1.84141	4.99e-08
S1pr3	38.8686	-1.85538	0.00286399
Lgals3bp	62.7904	-1.85983	0.0365156
Plcb2	213.263	-1.87353	1.52e-15
Sirpa	20.7273	-1.8786	0.000914664
Nfam1	41.6858	-1.90292	7.92e-06
Il5ra	141.249	-1.92316	2.07e-11
Pld4	279.216	-1.93002	1.4e-21
Hsd11b1	52.336	-1.93184	1.03e-07
Lrmp	459.664	-1.93191	1.97e-21
Padi2	31.296	-1.95408	0.000232357
Myadm	200.234	-1.97722	0.000978104
D8Ertd82e	172.677	-1.98371	3.03e-13
Bbs9	115.592	-2.01028	1.4e-14
Dnahc8	42.5207	-2.01538	1.36e-05
Cfp	60.2414	-2.01786	1.57e-07
Cdca3	15.4377	-2.02584	0.0286393
Csf1r	30.2414	-2.03256	0.000226588
Rap1gap2	29.5642	-2.05617	0.00142335
Slfn5	484.199	-2.06273	0.0013126
1300014I06Rik	412.839	-2.06823	0.00422467
Rab37	18.1761	-2.07034	0.00345327
Phf11	24.5315	-2.1214	0.000150405
Gbp8	15.1325	-2.16584	0.00293205
Fam55b	162.652	-2.17236	2.99e-24
Pglyrp2	27.3742	-2.17565	1.1e-05
Tespa1	105.62	-2.18597	2.49e-12
Tnf	72.5385	-2.20701	6.82e-13
Cmpk2	75.1533	-2.21774	7.9e-07
Ccdc79	20.7919	-2.22687	0.00254257
Abcg3	62.9986	-2.25495	3.5e-05
Dnajb13	16.387	-2.27356	0.0028939
Fgl2	16.8858	-2.27895	0.00197066
Ddit4	630.393	-2.28148	1.99e-22
Lmo2	1258.8	-2.36317	1.39e-29
Fam55d	86.8835	-2.37015	6.01e-14
Lta	99.7331	-2.44131	1.27e-19
Cr2	5828.25	-2.48801	2.45e-65
Oas2	32.7182	-2.53385	0.00145212
Slc30a1	76.014	-2.60935	1.04e-16
Serpina3f	24.7876	-2.63791	1.31e-06
Lifr	17.2737	-2.64841	0.00370091
Emid1	51.0687	-2.65765	2.28e-12
Fos	34.0079	-2.67176	7.91e-05
2022-09-09	41.4475	-2.69274	9.19e-09
Fgr	93.8558	-2.74908	1.16e-13
Tmem154	90.9848	-2.79976	4.69e-15
Slamf1	156.442	-2.80475	3.52e-27
Il18	23.1476	-2.96288	1.93e-06
Hes1	473.057	-2.96781	1.91e-26
Gpr77	15.4364	-2.97301	0.000197662
Oas3	22.4774	-3.04209	0.00053288
C1qb	19.1522	-3.38688	9.91e-06
Ffar2	86.744	-3.70993	1.7e-19
Pcp4	19.6199	-3.73394	2.56e-07
Vcam1	39.9669	-5.05863	9.22e-12
C1qc	18.1402	-5.1265	2.95e-06
C1qa	17.411	-6.44992	1.92e-05

## Sheet: Gas KO 4 hr versus 0 hr
gene	baseMean	log2FoldChange	padj
Ccl4	32.1187	5.70286	5.12e-08
Ccl3	19.1949	5.66748	3.18e-05
Slc39a4	15.4756	3.17597	0.00239285
Vegfa	16.8968	3.00819	0.000531386
Trib3	21.1996	2.81817	6.1e-06
Igf1r	184.307	2.72442	1.56e-15
Hspa1a	25.6709	2.71273	0.000138467
Pgpep1l	26.8285	2.68337	4.97e-05
Lilrb4	37.8955	2.42079	1.13e-05
Slc1a4	19.4244	2.37444	0.00193238
Bend3	16.9415	2.17616	0.0195267
Rasal2	15.3058	2.15793	0.0203411
Bbc3	239.075	2.00518	3.32e-12
Adm	16.7655	1.96123	0.0280502
Sspn	74.3152	1.78006	1.34e-06
2410018M08Rik	22.7635	1.76988	0.00164896
Cdkn1a	58.0886	1.73248	0.000216033
Mreg	84.8158	1.72816	4.36e-07
Maff	31.5617	1.65147	0.00452303
Alcam	673.923	1.55645	7.22e-33
Pogk	66.7308	1.53972	2.24e-05
Fndc3b	35.1759	1.46456	0.00367939
Fdft1	44.3087	1.41946	0.00152435
Nr6a1	34.0112	1.38452	0.00625781
Tnfrsf26	156.01	1.37931	7.32e-08
Cars	214.117	1.34688	6.67e-09
Egr2	69.8667	1.34504	0.00033562
Prss12	52.5186	1.27812	0.00530797
Pvrl1	37.6215	1.2449	0.0128738
Slc39a10	182.556	1.22833	4.35e-08
Ank	123.212	1.22364	5.3e-08
Scn4a	53.9694	1.18312	0.00509998
Mthfd2	269.268	1.17052	5.46e-07
Fdps	78.757	1.15274	0.000373642
2700099C18Rik	61.3922	1.15123	0.00625781
Sqle	151.824	1.1402	4.45e-07
Pnpla7	289.414	1.13422	3.99e-08
Arrdc3	251.634	1.12935	0.000235046
Sc4mol	324.658	1.12892	2.98e-07
Slc7a5	105.85	1.12468	0.00355483
Ldlr	397.662	1.1145	1.6e-06
Bcl2a1b	73.4484	1.07705	0.0121595
Gm15880	56.7483	1.07366	0.035717
Slc2a6	57.1745	1.03942	0.0162451
Gabarapl1	59.0374	1.03678	0.0132557
E330020D12Rik	152.398	1.01575	0.000238658
Pim1	923.196	1.00477	1.01e-08
Gm11974	139.623	1.00413	0.00134542
Inf2	94.9506	0.990712	0.00393215
Fam83g	55.5266	0.965738	0.0434541
Crisp3	86.7007	0.959021	0.0274555
Stard4	136.659	0.956257	0.000371634
Gstm1	48.0832	0.952975	0.0209012
Mafg	355.854	0.93159	2.5e-07
Tomm20	52.5922	0.921603	0.0456974
Cyp51	411.771	0.914284	7.29e-08
Hmgcs1	651.007	0.909037	2.98e-07
Aars	286.172	0.904257	4.26e-05
Txnrd3	160.058	0.904102	0.0387428
Shmt2	382.885	0.898756	1.22e-05
Iars	296.097	0.88363	0.000185857
Atp6v0a1	498.731	0.878499	3.13e-06
Tubb2b	256.308	0.868881	0.0141986
Nfkbid	611.377	0.866737	9.37e-05
Gclc	405.973	0.861106	1.8e-05
Tifa	198.808	0.849979	0.00135517
1700011J10Rik	85.0196	0.83374	0.0365728
Fam169b	451.425	0.827683	1.78e-05
Mcoln2	211.845	0.823775	0.00163145
Pde2a	829.514	0.820739	0.000307787
Psat1	141.385	0.819732	0.0462642
Klc4	170.022	0.819639	0.0126012
Zbtb10	233.706	0.816534	0.000611459
Mars	240.169	0.816518	0.00194354
2210404J11Rik	79.8904	0.814926	0.0154214
Sfxn3	241.732	0.806496	0.000334789
Arl5c	672.773	0.800438	2.31e-05
Vat1	70.4571	0.786499	0.0287975
Mir17hg	284.261	0.784498	0.000122062
Nars	1103.22	0.78022	1.68e-07
Nr1d2	314.824	0.763471	0.00135517
Xpot	237.178	0.752022	0.0385068
Zfpm1	230.887	0.744629	0.0126545
Klhdc2	268.883	0.742385	0.00083114
Pik3ip1	229.185	0.741773	0.00135517
Egr1	230.991	0.741322	0.00240911
Ms4a4c	1316.78	0.737059	0.000335566
Nfkbiz	282.451	0.736413	4.66e-05
2010320M18Rik	92.5652	0.734163	0.034669
Pgm2l1	249.37	0.731963	0.00216439
Reep3	552.107	0.727397	7.43e-05
Yars	131.928	0.727074	0.0188862
Lars	746.329	0.710468	4.21e-06
Lrrc8d	196.314	0.700227	0.0236893
Snrnp25	517.685	0.698094	0.00427975
Tuba1c	502.459	0.697969	0.00154199
Agap3	157.361	0.694524	0.0286886
Ypel3	2249.27	0.684503	0.000653172
Ipo4	134.555	0.67846	0.0456814
Mdn1	1594.89	0.66883	2.32e-05
Timm10	135.473	0.664136	0.0310868
Neat1	2323.51	0.660078	8.9e-06
Rftn1	997.765	0.658117	0.00253711
Zfp52	218.593	0.656626	0.028756
Ing4	288.775	0.65347	0.00313642
9130401M01Rik	167.988	0.646011	0.012472
Slc26a11	123.271	0.64552	0.0481046
Bcar3	452.529	0.645052	0.0167324
Zfp874b	123.403	0.642161	0.0333901
Ifrd1	482.113	0.618248	0.00295569
Tuba1a	752.238	0.60979	0.0118272
A130010J15Rik	375.665	0.609639	0.00154199
Sars	932.655	0.607557	0.00714167
Btbd9	478.448	0.587763	0.0197708
Rilpl2	281.787	0.584344	0.0393764
Bcl2l11	619.291	0.582406	0.0102238
Wipi2	304.133	0.581548	0.00421045
Smap2	3036.06	0.581079	4.93e-05
Cerk	1897.39	0.58024	0.00322826
Pck2	288.444	0.579311	0.0132557
Ttc3	1171.39	0.578261	2.72e-06
Aplp2	257.143	0.5728	0.014079
Rpia	355.584	0.566762	0.0166594
Rala	792.345	0.563056	0.0091578
Tpp2	590.643	0.562681	0.0103029
Madd	448.231	0.557534	0.00322826
Elk3	271.415	0.55303	0.0087248
H3f3b	1936.4	0.543216	0.0479985
Arid5b	694.455	0.538498	0.0341694
Pde3b	658.311	0.53702	0.0265903
Ccng1	411.94	0.536167	0.0273483
4933407C03Rik	1806.55	0.534285	0.000758162
Mfng	330.506	0.529235	0.0065511
Pou2af1	4898.04	0.528799	0.00161937
Ctps2	316.423	0.526584	0.00643443
Gars	443.386	0.526421	0.0220961
Prdx1	1386.53	0.520617	0.0125822
Smad7	308.203	0.517244	0.0199978
Gadd45g	285.207	0.516899	0.0218887
Sqstm1	1176.58	0.513307	0.00093694
Mthfd1l	295.575	0.505907	0.0275756
Eprs	1381.99	0.501064	0.00438161
Snx5	3402.14	0.495485	0.00184515
Dhx57	497.961	0.491661	0.0279879
Pink1	475.403	0.486973	0.0485069
N4bp2l1	479.345	0.481244	0.025099
Pknox1	441.912	0.476247	0.0201696
Syngr2	982.612	0.475432	0.032816
Gnl1	374.552	0.471739	0.0227815
Mbtd1	743.966	0.465905	0.011674
Pak1ip1	590.613	0.463334	0.00504338
Eif2s2	2299.38	0.455923	0.0355622
Tars	637.849	0.45541	0.00801538
Bach2	4196.55	0.455184	0.00776065
Csnk1g3	744.909	0.449227	0.0041649
Zmym5	956.33	0.448672	0.0312499
Satb1	2920.23	0.448261	0.00441129
Parp1	2348.02	0.438502	0.00256988
Heatr6	502.162	0.438148	0.0397058
Gdi2	2551.74	0.437891	0.000282101
2022-03-07	493.308	0.43393	0.0473024
Ip6k1	686.272	0.430609	0.0114411
Vcp	1330.42	0.422872	0.0201702
Slc7a1	553.012	0.422287	0.0142325
Ankrd12	2674.86	0.412027	0.00771976
Ssh2	2523.15	0.391169	0.0039063
Ilf3	945.494	0.385072	0.0333901
Mtdh	4538.77	0.381036	0.0176224
Tmem173	786.695	0.380164	0.0436772
Tra2b	596.181	0.366809	0.0314878
Foxp1	12975.1	0.365476	0.0485069
Ncl	10572.9	0.363603	0.0307821
Pi4ka	541.786	0.363442	0.0318427
Fchsd2	1533.6	0.35307	0.0288036
Hipk1	1824.07	-0.309755	0.0479441
Sipa1	2303.17	-0.314883	0.0479441
Zfp318	4474.33	-0.33005	0.0279879
Map3k1	1898.1	-0.337723	0.0201702
Filip1l	3293.36	-0.344553	0.0218887
Ptpn1	1972.85	-0.349733	0.0430707
Ikzf1	2144.86	-0.362194	0.0185796
Rasa2	599.538	-0.370378	0.040754
Cmah	986.252	-0.371809	0.0292138
Lyn	2907.76	-0.375262	0.00474889
Hhex	946.13	-0.393557	0.0285488
Nedd9	1235.83	-0.39612	0.0201702
2022-09-06	1707.87	-0.396797	0.00494556
Wipf1	841.804	-0.399948	0.0436772
Ifi30	2276.17	-0.407214	0.0185094
Runx3	1574.11	-0.407847	0.0134102
Atp2b1	2099.93	-0.417356	0.0140311
Vasp	1109.5	-0.418077	0.0263294
Tnfaip8	1200.67	-0.431511	0.0360277
Arhgap30	2843.49	-0.434386	0.0114091
Lpar6	493.013	-0.444462	0.0227815
Spnb2	2361.63	-0.446119	0.00865655
Rhoq	587.748	-0.450454	0.0149561
Macf1	5102.37	-0.453719	0.00240911
Sh3kbp1	1098.38	-0.455417	0.00137863
Traf3	515.313	-0.459814	0.0227815
Cbx4	368.786	-0.464496	0.0178459
Pdcd4	629.27	-0.464939	0.0456198
Fam111a	4071.11	-0.471954	0.000939309
Cfl1	1851.68	-0.475017	0.000301904
Cnbp	1355.1	-0.478599	0.00467041
Gng2	440.612	-0.482544	0.0100074
Bcl11a	3819.08	-0.485122	0.000168331
Uvrag	538.813	-0.489205	0.01871
Ralgps2	5948.46	-0.489306	0.00201971
Ehd1	624.389	-0.492481	0.0269333
Brwd1	1985.06	-0.497134	0.00146282
Sema4d	724.374	-0.500703	0.0473024
Wdr1	729.433	-0.507008	0.00367481
Actr3	1391.07	-0.507362	0.0114411
Peg13	331.801	-0.507682	0.0479441
Dennd4b	589.668	-0.509216	0.000398299
Itpr2	1223.49	-0.510699	0.00797899
Rac2	3561.39	-0.519402	0.00198989
Cnn3	890.826	-0.521634	0.0201702
Mtmr4	405.518	-0.52193	0.00354662
Slc25a37	1210.45	-0.524334	0.0160236
Itgb7	614.917	-0.52554	0.00908627
Cacybp	603.873	-0.526877	0.021483
Agpat3	279.653	-0.526938	0.0261966
Lpgat1	1084.05	-0.529077	0.00445609
Ptprc	8881.09	-0.529893	6.44e-05
Blvrb	460.481	-0.533599	0.0265903
Atp8a1	503.009	-0.534972	0.0291306
Isoc1	264.291	-0.536977	0.0128738
Cxcr5	1182.14	-0.539732	0.00226274
Tnk2	339.132	-0.541175	0.0102315
Man2b1	553.675	-0.541346	0.000604515
Cpm	623.17	-0.545651	0.0103029
Fcrl1	1062.43	-0.546162	0.015603
Hspa8	1602.33	-0.548205	0.0162957
Cd22	2968.77	-0.54959	0.0104036
Calhm2	244.296	-0.55048	0.0488551
Cyp4f18	487.516	-0.551889	0.0101809
Srf	565.168	-0.552925	0.00715187
Pip4k2a	464.659	-0.554099	0.0103882
Arhgap4	996.784	-0.566443	0.00818175
Samd9l	1253.12	-0.568814	0.00701136
Pla2g16	335.575	-0.568917	0.00312208
Qrsl1	186.96	-0.569806	0.0385068
Mllt6	1041.43	-0.571246	0.00221781
Gm2a	963.235	-0.571632	0.000875796
Rfx1	306.101	-0.573661	0.034669
Slc35c2	225.418	-0.576209	0.0315619
Ly6d	5790.3	-0.581153	6.14e-08
Gpx1	1981.43	-0.58166	0.000653172
Adar	476.67	-0.583365	0.00371288
E2f2	858.66	-0.587098	0.0261966
Abca2	186.226	-0.594534	0.0481845
Kbtbd11	315.168	-0.598389	0.00802601
Spib	3723.84	-0.600142	2.31e-05
Gpd2	1159.43	-0.601801	0.000103254
C130039O16Rik	481.7	-0.603636	0.00706764
Arid3a	333.681	-0.604329	0.0102238
Ppm1m	442.913	-0.604661	0.00206323
Tnfrsf13c	2062.02	-0.607305	1.65e-06
Phyh	215.745	-0.607374	0.0280502
Elf4	362.171	-0.608039	0.0465261
Cnn2	1315.63	-0.609306	0.000390379
Pmf1	560.865	-0.610391	0.0263294
Trim30a	1817.67	-0.611756	0.0340694
Lrba	321.595	-0.612354	0.00414321
Apbb1ip	1407.67	-0.612651	1.6e-05
Lcp1	4507.74	-0.614211	0.00194354
Plekho2	202.442	-0.615485	0.007729
Cd24a	1048.14	-0.623043	0.000246925
Actb	69411.4	-0.626673	7.19e-05
Cib1	268.95	-0.62935	0.00928661
Ccdc117	289.2	-0.633163	0.029565
Ckap4	322.037	-0.636491	0.00771976
Itpr3	881.1	-0.636496	0.000207343
Ddx58	456.432	-0.645853	0.0114993
Dclk2	152.408	-0.646483	0.0234568
Napsa	1651.61	-0.646711	0.000438795
Mitd1	486.207	-0.647886	0.0106544
Zcchc24	146.342	-0.648852	0.0236893
Acp5	637.359	-0.650408	0.0103029
Tmem2	144.048	-0.657998	0.0421538
Zdhhc21	289.056	-0.658609	0.00026801
Prkce	763.667	-0.661829	0.000277711
Lyl1	511.953	-0.663726	0.00354662
Rps6ka1	179.158	-0.666261	0.0338118
Cd37	2935.7	-0.666559	0.000502376
Tpm4	1956.8	-0.668504	0.000162378
Tfeb	257.298	-0.669668	0.0063695
Arhgap26	486.276	-0.670872	0.00222634
Cyth4	522.885	-0.672398	0.000439632
Gbp4	198.841	-0.672619	0.0456974
Parp14	862.837	-0.675043	0.0106544
Arhgef2	579.769	-0.679156	2.58e-05
Ms4a1	6283.12	-0.679835	8.75e-08
Dtx3l	347.271	-0.68024	0.010958
AI467606	725.292	-0.682166	0.000385258
Ptger4	135.772	-0.687068	0.0168977
Hvcn1	1318.52	-0.6925	2.32e-06
Ccr6	2088.84	-0.69398	0.029565
Bank1	4992.68	-0.696649	2.42e-06
Cisd3	126.098	-0.697453	0.0428029
Ptpn7	266.701	-0.697751	0.00244814
Dennd3	189.478	-0.700839	0.00552847
Slfn8	640.35	-0.701906	0.00908627
Aff3	1457.75	-0.704105	0.00129493
Tor3a	252.189	-0.707282	0.0223207
Sesn3	253.354	-0.708746	0.000653172
Itpripl1	119.293	-0.711515	0.01871
Cd2	1395.87	-0.716215	0.000335484
Gngt2	328.627	-0.720375	0.0124413
Csrp1	175.991	-0.723157	0.0381866
Trim21	108.42	-0.725849	0.0256068
Sorl1	1832.33	-0.726615	0.000531386
B4galt5	363.312	-0.728356	0.000932703
Tmed8	285.667	-0.73021	0.000422826
Eml2	264.651	-0.731633	0.00503383
Coro7	332.452	-0.731782	0.00137298
6430527G18Rik	726.124	-0.73212	0.00244814
Sp110	631.64	-0.733143	0.000673169
Grk6	1010.2	-0.733176	0.00113531
Amz2	97.4695	-0.734165	0.0456974
Cd69	236.441	-0.734834	0.0132557
Dock10	1046.97	-0.746262	5.01e-08
2900060B14Rik	935.797	-0.74673	0.0072886
Sla	701.668	-0.747809	0.000307787
Agpat4	102.367	-0.751407	0.0088621
Atp2a3	1105.21	-0.757697	0.0145396
AW112010	171.193	-0.762323	0.0280502
Abi3	789.523	-0.76543	4.38e-06
Trp53i11	683.976	-0.771205	8.37e-06
Lbh	2792.41	-0.776503	3.32e-12
Lgals9	397.89	-0.785376	0.0128738
Ptpn6	4077.14	-0.787872	6.14e-07
Ell3	152.085	-0.787969	0.0375509
Galnt6	133.045	-0.794785	0.025058
Narf	191.138	-0.798088	0.00530797
Sidt1	165.646	-0.799678	0.00643157
BC017643	552.252	-0.801367	0.0132026
Fgd2	592.402	-0.804697	0.000188374
Rab7l1	127.388	-0.806	0.00899968
Vim	1490.28	-0.808526	0.0087248
Parvg	559.458	-0.809034	1.17e-06
Zfp715	161.038	-0.810324	0.00350641
Gm4902	485.126	-0.810937	0.00701136
Asb1	78.5606	-0.813157	0.0278427
Oxct1	461.88	-0.816672	2.58e-05
Dynll1	594.316	-0.818021	0.000939309
Lrrc47	358.87	-0.825946	0.00163413
Fam43a	719.886	-0.827601	1.64e-06
Parp3	372.866	-0.830241	0.000207343
Tnf	72.5385	-0.835758	0.0299166
Gm4759	348.397	-0.836995	9.38e-06
Uba7	622.941	-0.837322	0.00135517
Dtx1	621.283	-0.841864	0.000196161
Bend5	423.607	-0.843241	1.58e-06
Parp9	310.986	-0.844828	0.00402157
Pml	1440.66	-0.845822	2.58e-06
Cotl1	2100.9	-0.846712	1.47e-06
Bbs9	115.592	-0.855297	0.00674596
Pag1	457.897	-0.856869	0.000202656
Myof	99.8966	-0.857933	0.0358196
Chchd10	1059.22	-0.860134	1.78e-05
Serpinb1a	1596.07	-0.8603	2.34e-07
Sepw1	264.723	-0.866183	0.000416215
Tespa1	105.62	-0.880198	0.0395402
Prr5	190.373	-0.882339	3.29e-05
Txndc5	294.68	-0.88285	0.0234156
Irf1	1316.92	-0.886357	2.58e-09
Dnajb1	478.484	-0.888003	0.0035081
Anxa6	1072.28	-0.88804	0.000438795
Ifi27l1	382.845	-0.888549	6.05e-05
Gimap7	466.92	-0.898301	7.06e-05
Vav3	106.831	-0.900544	0.00274396
Acap1	506.81	-0.905462	5.33e-06
D8Ertd82e	172.677	-0.912223	0.00480248
Pik3ap1	161.424	-0.919893	0.00300207
Plxnc1	311.297	-0.921913	1.86e-05
Zyx	106.716	-0.924151	0.00295569
Ptprj	120.017	-0.925122	0.00333963
Gbp9	172.918	-0.926246	0.00135517
Car2	174.019	-0.927172	0.0254438
Pitpnm2	158.702	-0.928928	0.000939309
Bcor	315.183	-0.936753	4.38e-06
Serpina3g	210.923	-0.936904	0.0103218
Dusp7	276.328	-0.941005	0.000235046
Midn	2940.28	-0.942358	2.86e-05
Rgs18	60.3962	-0.949438	0.0286886
Prkca	145.957	-0.954381	0.000285337
Lmo2	1258.8	-0.960444	7.97e-05
Zmiz1	362.812	-0.961718	1.8e-08
Polm	99.5126	-0.964739	0.00173473
Ccdc69	171.067	-0.96475	7.35e-05
Epsti1	574.343	-0.968322	0.000110279
Trim30d	641.242	-0.971417	0.00123574
Cobll1	165.231	-0.979064	7.45e-05
Cd38	661.096	-0.984383	0.00135517
Irgm1	82.0218	-0.985086	0.0291306
Fam55d	86.8835	-0.986352	0.0102238
Scd1	3543.22	-0.98858	3.33e-11
Mtap7	129.475	-0.994812	0.000107445
Ubtf	638.938	-1.00454	5.46e-07
Ppap2b	76.1214	-1.00657	0.0210626
Itpr1	460.572	-1.00827	1.75e-10
Tsc22d3	1529.41	-1.00859	3.05e-09
Oas1b	67.227	-1.01091	0.0145396
Crip1	716.033	-1.02496	4.93e-06
Sdc4	585.516	-1.02828	3.83e-09
Eif2ak2	103.58	-1.03258	0.0397058
Card11	418.898	-1.03386	0.000171934
Cdkl1	110.145	-1.03955	0.00303261
Cd97	1223.42	-1.04328	1.26e-14
Sema4b	409.415	-1.04345	0.00028399
Il5ra	141.249	-1.04379	0.00179423
Cd180	179.102	-1.0441	6.45e-05
Ralgds	259.119	-1.04808	0.000107392
Tlr7	143.132	-1.05467	0.0450936
Plbd1	120.825	-1.05802	0.000965652
Ndst1	690.813	-1.06725	7.27e-11
Ifi47	514.578	-1.07347	0.000702029
Tle3	410.309	-1.07705	3.02e-09
Itm2c	50.4398	-1.07999	0.0415099
Kcnk5	79.4355	-1.08197	0.00135517
Wdr47	62.4214	-1.09108	0.0329245
Tagap	209.382	-1.0949	3.99e-05
Plekhg3	57.5542	-1.0957	0.0192348
Itih5	100.275	-1.09915	0.00123574
Gbp7	303.945	-1.1034	7.45e-05
Tyrobp	96.4271	-1.11551	0.00244814
Ptges2	38.1571	-1.11888	0.0347647
Ocrl	29.6821	-1.12599	0.0464009
Csf2rb	54.737	-1.13419	0.0128738
Bfsp2	134.992	-1.14873	0.000335566
Unc119	175.993	-1.15116	1.65e-06
Plcb2	213.263	-1.16888	5.04e-06
Stt3b	796.224	-1.17681	6.61e-13
Slamf1	156.442	-1.17792	6.07e-06
Pkib	263.58	-1.18262	5.33e-06
Jak3	77.6061	-1.18263	0.00116469
Ccnd2	1102.13	-1.18667	4.84e-10
Pydc3	290.249	-1.19176	0.000951887
Igtp	229.445	-1.19645	7.18e-05
Tmem108	119.388	-1.20299	0.0020576
Srpk3	422.878	-1.21201	1.25e-13
Nmral1	69.6534	-1.21467	0.00093694
Smpd3	45.737	-1.21959	0.0145192
Hopx	58.8853	-1.22208	0.0474536
Stat1	563.177	-1.2272	1.17e-07
Zcchc18	253.82	-1.23157	1.09e-07
Lta	99.7331	-1.23501	1.65e-05
Irf9	1014.28	-1.23945	1.97e-10
Vpreb3	582.458	-1.24675	2.4e-08
Irgm2	86.7517	-1.24928	0.0296365
Myo7a	32.5963	-1.25282	0.0249339
St3gal5	53.2455	-1.2706	0.0281661
Mppe1	41.0179	-1.27574	0.0057613
Armc9	215.693	-1.27842	6.05e-05
Ryr1	75.8839	-1.28009	0.00135517
BC035044	141.858	-1.28181	2.61e-06
Cpt1a	312.183	-1.28752	9.67e-06
Armc3	37.8336	-1.30625	0.0087248
Kctd1	39.4807	-1.33197	0.00881331
Myl4	45.3006	-1.33329	0.00644386
Hip1	65.8406	-1.33693	0.000856434
Tmem154	90.9848	-1.35258	0.000482403
Cd1d1	113.893	-1.35904	1.22e-05
Dusp6	312.061	-1.35922	0.0337768
Gsn	232.428	-1.36894	8.75e-08
Cd36	66.7923	-1.4002	7.42e-05
Ifi27l2a	694.46	-1.40427	0.0274445
Mpeg1	83.2543	-1.42301	0.00340009
Cbfa2t3	569.635	-1.42479	8.49e-16
Dnahc8	42.5207	-1.43307	0.0143218
Pglyrp2	27.3742	-1.45801	0.0103882
Relt	49.8722	-1.46654	0.00276152
Adap1	44.3369	-1.48993	0.00149496
Chaf1a	28.1513	-1.48998	0.0280502
Hck	303.867	-1.4904	8.03e-12
Nlrc5	150.899	-1.50507	9.84e-06
Fam55b	162.652	-1.5328	1.02e-11
2022-09-09	41.4475	-1.53982	0.00244757
St14	52.3778	-1.58448	8.57e-05
Oasl2	42.3372	-1.58546	0.021483
Oasl1	83.6943	-1.58785	0.00499085
Tagln2	971.797	-1.58932	4.32e-13
Rap1gap2	29.5642	-1.59181	0.0397541
Ngfr	46.2728	-1.60495	0.00271326
Slc16a7	19.1258	-1.60714	0.0256068
AI848285	21.9171	-1.61112	0.0405113
Ddit4	630.393	-1.62244	9.75e-11
Rab37	18.1761	-1.62544	0.0313864
Slfn5	484.199	-1.62891	0.0348263
Snord89	141.234	-1.64738	0.000286608
Myadm	200.234	-1.65283	0.016701
Pydc4	50.6195	-1.67099	0.00772923
Fgr	93.8558	-1.67305	3.26e-05
Tnfsf10	23.8449	-1.6791	0.0177498
Id2	91.9943	-1.69271	1.86e-06
Cr2	5828.25	-1.70807	8.27e-30
Ankrd37	78.4762	-1.71027	6.14e-08
Cmpk2	75.1533	-1.73538	0.000875796
Map2k6	15.2095	-1.73653	0.0333483
Xaf1	33.953	-1.74173	0.00286238
Gm12250	85.9513	-1.74364	1.61e-05
Ccdc88b	23.1339	-1.75781	0.00882077
Ahnak	333.083	-1.7634	1.29e-15
I730030J21Rik	46.7404	-1.77126	6.94e-05
Zbp1	70.2517	-1.81496	8.98e-06
Dnajb13	16.387	-1.83838	0.029565
Fos	34.0079	-1.85166	0.0455926
Socs3	123.079	-1.87379	1.34e-06
Zfp385a	18.1494	-1.89075	0.0160236
Nedd4	106.125	-1.90095	5.46e-07
Axl	18.533	-1.94057	0.0161927
Cdh17	23.1162	-1.94758	0.0124413
Fosb	16.0431	-1.95773	0.0306592
Pld4	279.216	-1.98233	1.12e-20
Klf4	96.2999	-1.99454	9.48e-08
Ccnd1	24.6317	-2.00665	0.00191752
Irf7	120.351	-2.02285	0.00702602
Amica1	45.6251	-2.10968	6.74e-06
Gbp8	15.1325	-2.11815	0.0181356
Cd300lf	35.6512	-2.11897	0.00353797
Sdc3	32.8988	-2.17992	0.0136057
Flt3	35.9643	-2.20112	0.00276152
Cfp	60.2414	-2.20446	8.75e-08
Emid1	51.0687	-2.27292	7.98e-09
Abcg3	62.9986	-2.40243	2.91e-05
Chst11	33.0084	-2.43852	0.00100454
Pcp4	19.6199	-2.47068	0.000924129
Hist1h4c	18.4628	-2.49055	0.00154199
Lgals3bp	62.7904	-2.50672	0.00573181
Hes1	473.057	-2.54736	1.4e-18
S1pr3	38.8686	-2.57059	0.000153075
Phf11	24.5315	-2.62275	0.000107667
Serpina3f	24.7876	-2.67581	0.00012291
Oas3	22.4774	-2.77071	0.00702602
Slc30a1	76.014	-2.82417	8.49e-16
Lifr	17.2737	-2.94908	0.0035081
Sirpa	20.7273	-2.95691	2.45e-05
BC147527	17.7231	-3.19602	0.0011381
Ffar2	86.744	-3.49959	2.88e-13
Csf1r	30.2414	-3.57316	8.75e-08
Oas2	32.7182	-3.58477	4.97e-05
C1qc	18.1402	-3.90613	1.01e-05
C1qb	19.1522	-4.03819	9.67e-06
Vcam1	39.9669	-4.79397	4.54e-12
C1qa	17.411	-5.55861	8.51e-05
